# Supplementary material for: Many faces of dominance: the manifestation of cohabiting companion dogs’ rank in competitive and non-competitive scenarios
Source: Anim Cogn. 2024 Mar 2;27(1):12. doi: 10.1007/s10071-024-01842-0 (PMC10907432; doi:10.1007/s10071-024-01842-0)
Supplement: Supplementary file 1 — Supplementary file1 (XLSX 95 kb) [file 10071_2024_1842_MOESM1_ESM.xlsx]

## Sheet: COVER
Many faces of dominance – the manifestation of cohabiting companion dogs’ rank in competitive and non-competitive scenarios
Journal		Animal Cognition
Authors		Vékony, Kata*1 & Pongrácz, Péter1
1 Department of Ethology, ELTE Eötvös Loránd University, Budapest, Hungary
* Corresponding author		Kata Vékony		kata.vekony.kami@gmail.com

## Sheet: TPT
ID	Dog	Trial	Toy	Start	Grab	Keep	Rank	D_score	Age	Age_d	bark	lick	eat	win	reward	walk	place	defend	Dform	Dag	Ddef	Rform	Rag	Rdef	Dform_corr	Dag_corr	Ddef_corr
H44UUL	Arwen	1	squeak	1	1	1	D	0.167	3	Y		1	0		0	0	0	0	1	0	0	D	F	F	1	0	0
H44UUL	Arwen	2	food	1	1	1	D	0.167	3	Y		1	0		0	0	0	0	1	0	0	D	F	F	1	0	0
H44UUL	Arwen	3	squeak	1	0	0	D	0.167	3	Y		1	0		0	0	0	0	1	0	0	D	F	F	1	0	0
H44UUL	Arwen	4	food	1	1	1	D	0.167	3	Y		1	0		0	0	0	0	1	0	0	D	F	F	1	0	0
H44UUL	Arwen	5	squeak	1	1	1	D	0.167	3	Y		1	0		0	0	0	0	1	0	0	D	F	F	1	0	0
H44UUL	Arwen	6	food	1	1	1	D	0.167	3	Y		1	0		0	0	0	0	1	0	0	D	F	F	1	0	0
H44UUL	Mignon	1	squeak	1	0	0	S	-0.25	7	O		-1	0			0		0	-1	0	0	S	F	F	-1	0	0
H44UUL	Mignon	2	food	1	0	0	S	-0.25	7	O		-1	0			0		0	-1	0	0	S	F	F	-1	0	0
H44UUL	Mignon	3	squeak	1	1	1	S	-0.25	7	O		-1	0			0		0	-1	0	0	S	F	F	-1	0	0
H44UUL	Mignon	4	food	1	0	0	S	-0.25	7	O		-1	0			0		0	-1	0	0	S	F	F	-1	0	0
H44UUL	Mignon	5	squeak	1	0	0	S	-0.25	7	O		-1	0			0		0	-1	0	0	S	F	F	-1	0	0
H44UUL	Mignon	6	food	1	0	0	S	-0.25	7	O		-1	0			0		0	-1	0	0	S	F	F	-1	0	0
FWVUDJ	Kumisz	1	food	1	1	1	D	0.125	10.5	O	-1	1	1	1	1	0	-1	-1	1	0.5	-0.666667	D	D	S	1	0.5	-0.666667
FWVUDJ	Kumisz	2	squeak	1	1	1	D	0.125	10.5	O	-1	1	1	1	1	0	-1	-1	1	0.5	-0.666667	D	D	S	1	0.5	-0.666667
FWVUDJ	Kumisz	3	food	1	1	1	D	0.125	10.5	O	-1	1	1	1	1	0	-1	-1	1	0.5	-0.666667	D	D	S	1	0.5	-0.666667
FWVUDJ	Kumisz	4	squeak	1	1	1	D	0.125	10.5	O	-1	1	1	1	1	0	-1	-1	1	0.5	-0.666667	D	D	S	1	0.5	-0.666667
FWVUDJ	Kumisz	5	food	1	1	1	D	0.125	10.5	O	-1	1	1	1	1	0	-1	-1	1	0.5	-0.666667	D	D	S	1	0.5	-0.666667
FWVUDJ	Kumisz	6	squeak	1	1	1	D	0.125	10.5	O	-1	1	1	1	1	0	-1	-1	1	0.5	-0.666667	D	D	S	1	0.5	-0.666667
FWVUDJ	Lajka	1	food	0	0	0	S	-0.285714	5.5	Y	1	-1	-1	-1	-1	0	1		-1	-0.5	0.5	S	S	D	-1	-0.5	0.333333
FWVUDJ	Lajka	2	squeak	0	0	0	S	-0.285714	5.5	Y	1	-1	-1	-1	-1	0	1		-1	-0.5	0.5	S	S	D	-1	-0.5	0.333333
FWVUDJ	Lajka	3	food	1	0	0	S	-0.285714	5.5	Y	1	-1	-1	-1	-1	0	1		-1	-0.5	0.5	S	S	D	-1	-0.5	0.333333
FWVUDJ	Lajka	4	squeak	0	0	0	S	-0.285714	5.5	Y	1	-1	-1	-1	-1	0	1		-1	-0.5	0.5	S	S	D	-1	-0.5	0.333333
FWVUDJ	Lajka	5	food	1	0	0	S	-0.285714	5.5	Y	1	-1	-1	-1	-1	0	1		-1	-0.5	0.5	S	S	D	-1	-0.5	0.333333
FWVUDJ	Lajka	6	squeak	0	0	0	S	-0.285714	5.5	Y	1	-1	-1	-1	-1	0	1		-1	-0.5	0.5	S	S	D	-1	-0.5	0.333333
AFRRM9	Baboca	1	squeak	1	1	1	F	-0.25	9	O	-1					1	0	-1	0	0	-0.333333	F	F	F	0	0	-0.333333
AFRRM9	Baboca	2	food	1	1	1	F	-0.25	9	O	-1					1	0	-1	0	0	-0.333333	F	F	F	0	0	-0.333333
AFRRM9	Baboca	3	squeak	1	0	1	F	-0.25	9	O	-1					1	0	-1	0	0	-0.333333	F	F	F	0	0	-0.333333
AFRRM9	Baboca	4	food	1	1	1	F	-0.25	9	O	-1					1	0	-1	0	0	-0.333333	F	F	F	0	0	-0.333333
AFRRM9	Baboca	5	squeak	1	1	1	F	-0.25	9	O	-1					1	0	-1	0	0	-0.333333	F	F	F	0	0	-0.333333
AFRRM9	Baboca	6	food	1	1	1	F	-0.25	9	O	-1					1	0	-1	0	0	-0.333333	F	F	F	0	0	-0.333333
AFRRM9	Zack	1	squeak	1	0	0	F	-0.25	5	Y	-1			0		1		-1	0	0	-0.333333	F	F	F	0	0	-0.333333
AFRRM9	Zack	2	food	1	0	0	F	-0.25	5	Y	-1			0		1		-1	0	0	-0.333333	F	F	F	0	0	-0.333333
AFRRM9	Zack	3	squeak	1	1	0	F	-0.25	5	Y	-1			0		1		-1	0	0	-0.333333	F	F	F	0	0	-0.333333
AFRRM9	Zack	4	food	1	0	0	F	-0.25	5	Y	-1			0		1		-1	0	0	-0.333333	F	F	F	0	0	-0.333333
AFRRM9	Zack	5	squeak	1	0	0	F	-0.25	5	Y	-1			0		1		-1	0	0	-0.333333	F	F	F	0	0	-0.333333
AFRRM9	Zack	6	food	1	0	0	F	-0.25	5	Y	-1			0		1		-1	0	0	-0.333333	F	F	F	0	0	-0.333333
2IUZFM	Teddy	1	squeak	1	1	1	D	0.666	6	O	-1	1	1		1	1		1	1	1	0.333333	D	D	F	1	0.5	0.333333
2IUZFM	Teddy	2	food	1	1	1	D	0.666	6	O	-1	1	1		1	1		1	1	1	0.333333	D	D	F	1	0.5	0.333333
2IUZFM	Teddy	3	squeak	1	0	0	D	0.666	6	O	-1	1	1		1	1		1	1	1	0.333333	D	D	F	1	0.5	0.333333
2IUZFM	Teddy	4	food	1	1	1	D	0.666	6	O	-1	1	1		1	1		1	1	1	0.333333	D	D	F	1	0.5	0.333333
2IUZFM	Teddy	5	squeak	1	0	0	D	0.666	6	O	-1	1	1		1	1		1	1	1	0.333333	D	D	F	1	0.5	0.333333
2IUZFM	Teddy	6	food	1	1	1	D	0.666	6	O	-1	1	1		1	1		1	1	1	0.333333	D	D	F	1	0.5	0.333333
2IUZFM	Lizy	1	squeak	1	0	0	S	-0.2	2	Y	1	-1	-1			1		-1	-1	-1	0.333333	S	S	F	-1	-0.25	0.333333
2IUZFM	Lizy	2	food	1	0	0	S	-0.2	2	Y	1	-1	-1			1		-1	-1	-1	0.333333	S	S	F	-1	-0.25	0.333333
2IUZFM	Lizy	3	squeak	1	1	1	S	-0.2	2	Y	1	-1	-1			1		-1	-1	-1	0.333333	S	S	F	-1	-0.25	0.333333
2IUZFM	Lizy	4	food	1	0	0	S	-0.2	2	Y	1	-1	-1			1		-1	-1	-1	0.333333	S	S	F	-1	-0.25	0.333333
2IUZFM	Lizy	5	squeak	1	1	1	S	-0.2	2	Y	1	-1	-1			1		-1	-1	-1	0.333333	S	S	F	-1	-0.25	0.333333
2IUZFM	Lizy	6	food	1	0	0	S	-0.2	2	Y	1	-1	-1			1		-1	-1	-1	0.333333	S	S	F	-1	-0.25	0.333333
2FB79D	Kuba	1	squeak	1	0	1	D	-0.143	3.5	O	1		-1	-1	-1	0	0	0	0	-0.75	0.333333	F	D	D	0	-0.75	0.333333
2FB79D	Kuba	2	food	1	0	1	D	-0.143	3.5	O	1		-1	-1	-1	0	0	0	0	-0.75	0.333333	F	D	D	0	-0.75	0.333333
2FB79D	Kuba	3	squeak	1	0	1	D	-0.143	3.5	O	1		-1	-1	-1	0	0	0	0	-0.75	0.333333	F	D	D	0	-0.75	0.333333
2FB79D	Kuba	4	food	1	1	1	D	-0.143	3.5	O	1		-1	-1	-1	0	0	0	0	-0.75	0.333333	F	D	D	0	-0.75	0.333333
2FB79D	Kuba	5	squeak	1	1	1	D	-0.143	3.5	O	1		-1	-1	-1	0	0	0	0	-0.75	0.333333	F	D	D	0	-0.75	0.333333
2FB79D	Kuba	6	food	1	0	1	D	-0.143	3.5	O	1		-1	-1	-1	0	0	0	0	-0.75	0.333333	F	D	D	0	-0.75	0.333333
2FB79D	Zsivany	1	squeak	1	1	0	S	-0.5	3	Y	1		-1	-1	-1	-1	-1	-1	0	-1	-0.333333	F	S	S	0	-1	-0.333333
2FB79D	Zsivany	2	food	1	1	0	S	-0.5	3	Y	1		-1	-1	-1	-1	-1	-1	0	-1	-0.333333	F	S	S	0	-1	-0.333333
2FB79D	Zsivany	3	squeak	1	1	0	S	-0.5	3	Y	1		-1	-1	-1	-1	-1	-1	0	-1	-0.333333	F	S	S	0	-1	-0.333333
2FB79D	Zsivany	4	food	1	0	0	S	-0.5	3	Y	1		-1	-1	-1	-1	-1	-1	0	-1	-0.333333	F	S	S	0	-1	-0.333333
2FB79D	Zsivany	5	squeak	1	0	0	S	-0.5	3	Y	1		-1	-1	-1	-1	-1	-1	0	-1	-0.333333	F	S	S	0	-1	-0.333333
2FB79D	Zsivany	6	food	1	1	0	S	-0.5	3	Y	1		-1	-1	-1	-1	-1	-1	0	-1	-0.333333	F	S	S	0	-1	-0.333333
2ARUS8	Rezso	1	squeak	1	1	1	D	0.25	2.4	Y	0	-1	1	1	1	-1	0	1	-1	0.75	0	S	D	F	-1	0.75	0
2ARUS8	Rezso	2	food	1	1	1	D	0.25	2.4	Y	0	-1	1	1	1	-1	0	1	-1	0.75	0	S	D	F	-1	0.75	0
2ARUS8	Rezso	3	squeak	1	1	1	D	0.25	2.4	Y	0	-1	1	1	1	-1	0	1	-1	0.75	0	S	D	F	-1	0.75	0
2ARUS8	Rezso	4	food	1	1	1	D	0.25	2.4	Y	0	-1	1	1	1	-1	0	1	-1	0.75	0	S	D	F	-1	0.75	0
2ARUS8	Rezso	5	squeak	1	1	1	D	0.25	2.4	Y	0	-1	1	1	1	-1	0	1	-1	0.75	0	S	D	F	-1	0.75	0
2ARUS8	Rezso	6	food	1	1	1	D	0.25	2.4	Y	0	-1	1	1	1	-1	0	1	-1	0.75	0	S	D	F	-1	0.75	0
2ARUS8	Mushu	1	squeak	1	0	0	S	-0.25	3	O	0	1	-1	-1	-1	1	0	-1	1	-0.75	0	D	S	F	1	-0.75	0
2ARUS8	Mushu	2	food	1	0	0	S	-0.25	3	O	0	1	-1	-1	-1	1	0	-1	1	-0.75	0	D	S	F	1	-0.75	0
2ARUS8	Mushu	3	squeak	0	0	0	S	-0.25	3	O	0	1	-1	-1	-1	1	0	-1	1	-0.75	0	D	S	F	1	-0.75	0
2ARUS8	Mushu	4	food	0	0	0	S	-0.25	3	O	0	1	-1	-1	-1	1	0	-1	1	-0.75	0	D	S	F	1	-0.75	0
2ARUS8	Mushu	5	squeak	1	0	0	S	-0.25	3	O	0	1	-1	-1	-1	1	0	-1	1	-0.75	0	D	S	F	1	-0.75	0
2ARUS8	Mushu	6	food	1	0	0	S	-0.25	3	O	0	1	-1	-1	-1	1	0	-1	1	-0.75	0	D	S	F	1	-0.75	0
1XCB3R	Basa	1	squeak	1	1	1	D	0.857142	6	Y	1	1	1	1	1	1	0		1	0.75	1	D	D	F	1	0.75	0.666667
1XCB3R	Basa	2	food	1	1	1	D	0.857142	6	Y	1	1	1	1	1	1	0		1	0.75	1	D	D	F	1	0.75	0.666667
1XCB3R	Basa	3	squeak	1	1	1	D	0.857142	6	Y	1	1	1	1	1	1	0		1	0.75	1	D	D	F	1	0.75	0.666667
1XCB3R	Basa	4	food	1	1	1	D	0.857142	6	Y	1	1	1	1	1	1	0		1	0.75	1	D	D	F	1	0.75	0.666667
1XCB3R	Basa	5	squeak	1	1	1	D	0.857142	6	Y	1	1	1	1	1	1	0		1	0.75	1	D	D	F	1	0.75	0.666667
1XCB3R	Basa	6	food	1	1	1	D	0.857142	6	Y	1	1	1	1	1	1	0		1	0.75	1	D	D	F	1	0.75	0.666667
1XCB3R	Raksha	1	squeak	1	0	0	S	0	6.5	O	1	-1		-1		1	0		-1	-0.5	1	S	S	F	-1	-0.25	0.666667
1XCB3R	Raksha	2	food	1	0	0	S	0	6.5	O	1	-1		-1		1	0		-1	-0.5	1	S	S	F	-1	-0.25	0.666667
1XCB3R	Raksha	3	squeak	1	0	0	S	0	6.5	O	1	-1		-1		1	0		-1	-0.5	1	S	S	F	-1	-0.25	0.666667
1XCB3R	Raksha	4	food	1	0	0	S	0	6.5	O	1	-1		-1		1	0		-1	-0.5	1	S	S	F	-1	-0.25	0.666667
1XCB3R	Raksha	5	squeak	1	0	0	S	0	6.5	O	1	-1		-1		1	0		-1	-0.5	1	S	S	F	-1	-0.25	0.666667
1XCB3R	Raksha	6	food	1	0	0	S	0	6.5	O	1	-1		-1		1	0		-1	-0.5	1	S	S	F	-1	-0.25	0.666667
117KSQ	Szendi	1	food	1	1	1	D	0.125	5.5	O	0	1	0	-1	0	1	0	0	1	-0.25	0.333333	D	S	D	1	-0.25	0.333333
117KSQ	Szendi	2	squeak	1	1	1	D	0.125	5.5	O	0	1	0	-1	0	1	0	0	1	-0.25	0.333333	D	S	D	1	-0.25	0.333333
117KSQ	Szendi	3	food	1	1	1	D	0.125	5.5	O	0	1	0	-1	0	1	0	0	1	-0.25	0.333333	D	S	D	1	-0.25	0.333333
117KSQ	Szendi	4	squeak	1	1	1	D	0.125	5.5	O	0	1	0	-1	0	1	0	0	1	-0.25	0.333333	D	S	D	1	-0.25	0.333333
117KSQ	Szendi	5	food	1	1	1	D	0.125	5.5	O	0	1	0	-1	0	1	0	0	1	-0.25	0.333333	D	S	D	1	-0.25	0.333333
117KSQ	Szendi	6	squeak	1	1	0	D	0.125	5.5	O	0	1	0	-1	0	1	0	0	1	-0.25	0.333333	D	S	D	1	-0.25	0.333333
117KSQ	Annabell	1	food	1	0	0	S	-0.125	5.3	Y	0	-1	-1	1	0	-1	0	1	-1	0	0	S	D	S	-1	0	0
117KSQ	Annabell	2	squeak	1	0	0	S	-0.125	5.3	Y	0	-1	-1	1	0	-1	0	1	-1	0	0	S	D	S	-1	0	0
117KSQ	Annabell	3	food	1	0	0	S	-0.125	5.3	Y	0	-1	-1	1	0	-1	0	1	-1	0	0	S	D	S	-1	0	0
117KSQ	Annabell	4	squeak	1	0	0	S	-0.125	5.3	Y	0	-1	-1	1	0	-1	0	1	-1	0	0	S	D	S	-1	0	0
117KSQ	Annabell	5	food	1	0	0	S	-0.125	5.3	Y	0	-1	-1	1	0	-1	0	1	-1	0	0	S	D	S	-1	0	0
117KSQ	Annabell	6	squeak	1	0	1	S	-0.125	5.3	Y	0	-1	-1	1	0	-1	0	1	-1	0	0	S	D	S	-1	0	0
GLBU8B	Marcipan	1	food	1	1	0	D	0.5	2.5	S	1	1	1	-1	1	0			1	0.333333	0.5	D	S	D	1	0.25	0.333333
GLBU8B	Marcipan	2	squeak	1	1	0	D	0.5	2.5	S	1	1	1	-1	1	0			1	0.333333	0.5	D	S	D	1	0.25	0.333333
GLBU8B	Marcipan	3	food	1	1	1	D	0.5	2.5	S	1	1	1	-1	1	0			1	0.333333	0.5	D	S	D	1	0.25	0.333333
GLBU8B	Marcipan	4	squeak	1	1	0	D	0.5	2.5	S	1	1	1	-1	1	0			1	0.333333	0.5	D	S	D	1	0.25	0.333333
GLBU8B	Marcipan	5	food	1	1	1	D	0.5	2.5	S	1	1	1	-1	1	0			1	0.333333	0.5	D	S	D	1	0.25	0.333333
GLBU8B	Marcipan	6	squeak	1	0	0	D	0.5	2.5	S	1	1	1	-1	1	0			1	0.333333	0.5	D	S	D	1	0.25	0.333333
GLBU8B	Szanti	1	food	1	0	1	S	0	2.5	S	-1	-1	0	1	1	0	0	0	-1	0.5	-0.333333	S	D	S	-1	0.5	-0.333333
GLBU8B	Szanti	2	squeak	1	0	1	S	0	2.5	S	-1	-1	0	1	1	0	0	0	-1	0.5	-0.333333	S	D	S	-1	0.5	-0.333333
GLBU8B	Szanti	3	food	1	0	0	S	0	2.5	S	-1	-1	0	1	1	0	0	0	-1	0.5	-0.333333	S	D	S	-1	0.5	-0.333333
GLBU8B	Szanti	4	squeak	1	0	1	S	0	2.5	S	-1	-1	0	1	1	0	0	0	-1	0.5	-0.333333	S	D	S	-1	0.5	-0.333333
GLBU8B	Szanti	5	food	0	0	0	S	0	2.5	S	-1	-1	0	1	1	0	0	0	-1	0.5	-0.333333	S	D	S	-1	0.5	-0.333333
GLBU8B	Szanti	6	squeak	1	0	0	S	0	2.5	S	-1	-1	0	1	1	0	0	0	-1	0.5	-0.333333	S	D	S	-1	0.5	-0.333333
INS9SZ	Lego	1	squeak	0	0	0	D	0.666	10	O	0	1	1		0	1	1		1	0.666667	0.5	D	D	D	1	0.5	0.333333
INS9SZ	Lego	2	food	0	0	0	D	0.666	10	O	0	1	1		0	1	1		1	0.666667	0.5	D	D	D	1	0.5	0.333333
INS9SZ	Lego	3	squeak	0	0	0	D	0.666	10	O	0	1	1		0	1	1		1	0.666667	0.5	D	D	D	1	0.5	0.333333
INS9SZ	Lego	4	food	0	0	0	D	0.666	10	O	0	1	1		0	1	1		1	0.666667	0.5	D	D	D	1	0.5	0.333333
INS9SZ	Lego	5	squeak	0	0	0	D	0.666	10	O	0	1	1		0	1	1		1	0.666667	0.5	D	D	D	1	0.5	0.333333
INS9SZ	Lego	6	food	0	0	0	D	0.666	10	O	0	1	1		0	1	1		1	0.666667	0.5	D	D	D	1	0.5	0.333333
INS9SZ	Nugat	1	squeak	1	1	1	S	-1	5	Y	-1	-1	-1			-1	-1		-1	-1	-1	S	S	S	-1	-0.5	-0.666667
INS9SZ	Nugat	2	food	1	1	1	S	-1	5	Y	-1	-1	-1			-1	-1		-1	-1	-1	S	S	S	-1	-0.5	-0.666667
INS9SZ	Nugat	3	squeak	1	1	1	S	-1	5	Y	-1	-1	-1			-1	-1		-1	-1	-1	S	S	S	-1	-0.5	-0.666667
INS9SZ	Nugat	4	food	1	1	1	S	-1	5	Y	-1	-1	-1			-1	-1		-1	-1	-1	S	S	S	-1	-0.5	-0.666667
INS9SZ	Nugat	5	squeak	1	1	1	S	-1	5	Y	-1	-1	-1			-1	-1		-1	-1	-1	S	S	S	-1	-0.5	-0.666667
INS9SZ	Nugat	6	food	1	1	1	S	-1	5	Y	-1	-1	-1			-1	-1		-1	-1	-1	S	S	S	-1	-0.5	-0.666667
K87F86	Muu	1	squeak	0	0	0	D	0.125	5.5	O	1	1	0	0	-1	1	0	-1	1	-0.25	0.333333	D	S	D	1	-0.25	0.333333
K87F86	Muu	2	food	0	0	0	D	0.125	5.5	O	1	1	0	0	-1	1	0	-1	1	-0.25	0.333333	D	S	D	1	-0.25	0.333333
K87F86	Muu	3	squeak	1	0	0	D	0.125	5.5	O	1	1	0	0	-1	1	0	-1	1	-0.25	0.333333	D	S	D	1	-0.25	0.333333
K87F86	Muu	4	food	1	0	0	D	0.125	5.5	O	1	1	0	0	-1	1	0	-1	1	-0.25	0.333333	D	S	D	1	-0.25	0.333333
K87F86	Muu	5	squeak	1	1	1	D	0.125	5.5	O	1	1	0	0	-1	1	0	-1	1	-0.25	0.333333	D	S	D	1	-0.25	0.333333
K87F86	Muu	6	food	1	0	0	D	0.125	5.5	O	1	1	0	0	-1	1	0	-1	1	-0.25	0.333333	D	S	D	1	-0.25	0.333333
K87F86	Jojo	1	squeak	1	1	1	S	-0.125	2.5	Y	-1	-1	0	0	1	-1	0	1	-1	0.25	-0.333333	S	D	S	-1	0.25	-0.333333
K87F86	Jojo	2	food	1	1	1	S	-0.125	2.5	Y	-1	-1	0	0	1	-1	0	1	-1	0.25	-0.333333	S	D	S	-1	0.25	-0.333333
K87F86	Jojo	3	squeak	1	1	1	S	-0.125	2.5	Y	-1	-1	0	0	1	-1	0	1	-1	0.25	-0.333333	S	D	S	-1	0.25	-0.333333
K87F86	Jojo	4	food	1	1	1	S	-0.125	2.5	Y	-1	-1	0	0	1	-1	0	1	-1	0.25	-0.333333	S	D	S	-1	0.25	-0.333333
K87F86	Jojo	5	squeak	1	0	0	S	-0.125	2.5	Y	-1	-1	0	0	1	-1	0	1	-1	0.25	-0.333333	S	D	S	-1	0.25	-0.333333
K87F86	Jojo	6	food	1	1	1	S	-0.125	2.5	Y	-1	-1	0	0	1	-1	0	1	-1	0.25	-0.333333	S	D	S	-1	0.25	-0.333333
KNDDT4	Frutti	1	food	1	1	1	D	0.714285	5	Y	1	1		1	-1	1	1	1	1	0.333333	1	D	D	D	1	0.25	1
KNDDT4	Frutti	2	squeak	1	1	1	D	0.714285	5	Y	1	1		1	-1	1	1	1	1	0.333333	1	D	D	D	1	0.25	1
KNDDT4	Frutti	3	food	1	1	1	D	0.714285	5	Y	1	1		1	-1	1	1	1	1	0.333333	1	D	D	D	1	0.25	1
KNDDT4	Frutti	4	squeak	1	1	1	D	0.714285	5	Y	1	1		1	-1	1	1	1	1	0.333333	1	D	D	D	1	0.25	1
KNDDT4	Frutti	5	food	1	1	0	D	0.714285	5	Y	1	1		1	-1	1	1	1	1	0.333333	1	D	D	D	1	0.25	1
KNDDT4	Frutti	6	squeak	1	1	1	D	0.714285	5	Y	1	1		1	-1	1	1	1	1	0.333333	1	D	D	D	1	0.25	1
KNDDT4	Kifli	1	food	0	0	0	S	-0.666	8	O	1	-1		-1	-1	-1		-1	-1	-1	-0.333333	S	S	S	-1	-0.5	-0.333333
KNDDT4	Kifli	2	squeak	0	0	0	S	-0.666	8	O	1	-1		-1	-1	-1		-1	-1	-1	-0.333333	S	S	S	-1	-0.5	-0.333333
KNDDT4	Kifli	3	food	1	0	0	S	-0.666	8	O	1	-1		-1	-1	-1		-1	-1	-1	-0.333333	S	S	S	-1	-0.5	-0.333333
KNDDT4	Kifli	4	squeak	0	0	0	S	-0.666	8	O	1	-1		-1	-1	-1		-1	-1	-1	-0.333333	S	S	S	-1	-0.5	-0.333333
KNDDT4	Kifli	5	food	1	0	1	S	-0.666	8	O	1	-1		-1	-1	-1		-1	-1	-1	-0.333333	S	S	S	-1	-0.5	-0.333333
KNDDT4	Kifli	6	squeak	1	0	0	S	-0.666	8	O	1	-1		-1	-1	-1		-1	-1	-1	-0.333333	S	S	S	-1	-0.5	-0.333333
OLGHGL	Berci	1	squeak	1	1	1	D	0.167	12	O	-1	1			1	0	-1	1	1	0	0	D	F	F	1	0	0
OLGHGL	Berci	2	food	1	1	1	D	0.167	12	O	-1	1			1	0	-1	1	1	0	0	D	F	F	1	0	0
OLGHGL	Berci	3	squeak	1	1	1	D	0.167	12	O	-1	1			1	0	-1	1	1	0	0	D	F	F	1	0	0
OLGHGL	Berci	4	food	1	1	1	D	0.167	12	O	-1	1			1	0	-1	1	1	0	0	D	F	F	1	0	0
OLGHGL	Berci	5	squeak	1	1	1	D	0.167	12	O	-1	1			1	0	-1	1	1	0	0	D	F	F	1	0	0
OLGHGL	Berci	6	food	1	1	1	D	0.167	12	O	-1	1			1	0	-1	1	1	0	0	D	F	F	1	0	0
OLGHGL	Winston	1	squeak	0	0	0	S	-0.143	4	Y	1	-1	0		-1	0	1	-1	-1	0	0	S	F	F	-1	0	0
OLGHGL	Winston	2	food	1	0	0	S	-0.143	4	Y	1	-1	0		-1	0	1	-1	-1	0	0	S	F	F	-1	0	0
OLGHGL	Winston	3	squeak	1	0	0	S	-0.143	4	Y	1	-1	0		-1	0	1	-1	-1	0	0	S	F	F	-1	0	0
OLGHGL	Winston	4	food	0	0	0	S	-0.143	4	Y	1	-1	0		-1	0	1	-1	-1	0	0	S	F	F	-1	0	0
OLGHGL	Winston	5	squeak	0	0	0	S	-0.143	4	Y	1	-1	0		-1	0	1	-1	-1	0	0	S	F	F	-1	0	0
OLGHGL	Winston	6	food	0	0	0	S	-0.143	4	Y	1	-1	0		-1	0	1	-1	-1	0	0	S	F	F	-1	0	0
PG87JG	Figaro	1	squeak	1	0	0	D	0.166	3	Y	-1	-1			1	1	1	0	-1	1	0	S	D	F	-1	0.5	0
PG87JG	Figaro	2	food	1	0	0	D	0.166	3	Y	-1	-1			1	1	1	0	-1	1	0	S	D	F	-1	0.5	0
PG87JG	Figaro	3	squeak	1	1	1	D	0.166	3	Y	-1	-1			1	1	1	0	-1	1	0	S	D	F	-1	0.5	0
PG87JG	Figaro	4	food	1	1	1	D	0.166	3	Y	-1	-1			1	1	1	0	-1	1	0	S	D	F	-1	0.5	0
PG87JG	Figaro	5	squeak	1	1	1	D	0.166	3	Y	-1	-1			1	1	1	0	-1	1	0	S	D	F	-1	0.5	0
PG87JG	Figaro	6	food	1	1	1	D	0.166	3	Y	-1	-1			1	1	1	0	-1	1	0	S	D	F	-1	0.5	0
PG87JG	Fofo	1	squeak	1	1	1	S	0	5.5	O	1	1			-1	-1			1	-1	0	D	S	F	1	-0.25	0
PG87JG	Fofo	2	food	1	1	1	S	0	5.5	O	1	1			-1	-1			1	-1	0	D	S	F	1	-0.25	0
PG87JG	Fofo	3	squeak	1	0	0	S	0	5.5	O	1	1			-1	-1			1	-1	0	D	S	F	1	-0.25	0
PG87JG	Fofo	4	food	1	0	0	S	0	5.5	O	1	1			-1	-1			1	-1	0	D	S	F	1	-0.25	0
PG87JG	Fofo	5	squeak	1	0	0	S	0	5.5	O	1	1			-1	-1			1	-1	0	D	S	F	1	-0.25	0
PG87JG	Fofo	6	food	0	0	0	S	0	5.5	O	1	1			-1	-1			1	-1	0	D	S	F	1	-0.25	0
R9W0MW	Morzsi	1	squeak	1	1	1	F	0	4	O	1		0		0	0	0	-1	0	0	0	F	F	F	0	0	0
R9W0MW	Morzsi	2	food	1	0	0	F	0	4	O	1		0		0	0	0	-1	0	0	0	F	F	F	0	0	0
R9W0MW	Morzsi	3	squeak	1	0	0	F	0	4	O	1		0		0	0	0	-1	0	0	0	F	F	F	0	0	0
R9W0MW	Morzsi	4	food	1	0	0	F	0	4	O	1		0		0	0	0	-1	0	0	0	F	F	F	0	0	0
R9W0MW	Morzsi	5	squeak	0	0	0	F	0	4	O	1		0		0	0	0	-1	0	0	0	F	F	F	0	0	0
R9W0MW	Morzsi	6	food	1	0	1	F	0	4	O	1		0		0	0	0	-1	0	0	0	F	F	F	0	0	0
R9W0MW	Hermesz	1	squeak	1	0	0	F	0	3	Y	-1		0		0	0		1	0	0	0	F	F	F	0	0	0
R9W0MW	Hermesz	2	food	1	1	1	F	0	3	Y	-1		0		0	0		1	0	0	0	F	F	F	0	0	0
R9W0MW	Hermesz	3	squeak	1	1	1	F	0	3	Y	-1		0		0	0		1	0	0	0	F	F	F	0	0	0
R9W0MW	Hermesz	4	food	1	1	1	F	0	3	Y	-1		0		0	0		1	0	0	0	F	F	F	0	0	0
R9W0MW	Hermesz	5	squeak	1	1	1	F	0	3	Y	-1		0		0	0		1	0	0	0	F	F	F	0	0	0
R9W0MW	Hermesz	6	food	1	1	0	F	0	3	Y	-1		0		0	0		1	0	0	0	F	F	F	0	0	0
RXLCAM	Haribo	1	squeak	1	1	1	D	0.285714	7.5	O	0	1	0		0	0	0	1	1	0	0.333333	D	D	D	1	0	0.333333
RXLCAM	Haribo	2	food	1	1	0	D	0.285714	7.5	O	0	1	0		0	0	0	1	1	0	0.333333	D	D	D	1	0	0.333333
RXLCAM	Haribo	3	squeak	1	1	1	D	0.285714	7.5	O	0	1	0		0	0	0	1	1	0	0.333333	D	D	D	1	0	0.333333
RXLCAM	Haribo	4	food	1	1	1	D	0.285714	7.5	O	0	1	0		0	0	0	1	1	0	0.333333	D	D	D	1	0	0.333333
RXLCAM	Haribo	5	squeak	1	1	1	D	0.285714	7.5	O	0	1	0		0	0	0	1	1	0	0.333333	D	D	D	1	0	0.333333
RXLCAM	Haribo	6	food	1	1	1	D	0.285714	7.5	O	0	1	0		0	0	0	1	1	0	0.333333	D	D	D	1	0	0.333333
RXLCAM	Barack	1	squeak	1	0	0	S	-0.8	2.25	Y	-1	-1				0	-1	-1	-1	-1	-0.666667	S	S	S	-1	-0.25	-0.666667
RXLCAM	Barack	2	food	1	0	1	S	-0.8	2.25	Y	-1	-1				0	-1	-1	-1	-1	-0.666667	S	S	S	-1	-0.25	-0.666667
RXLCAM	Barack	3	squeak	1	0	0	S	-0.8	2.25	Y	-1	-1				0	-1	-1	-1	-1	-0.666667	S	S	S	-1	-0.25	-0.666667
RXLCAM	Barack	4	food	1	0	0	S	-0.8	2.25	Y	-1	-1				0	-1	-1	-1	-1	-0.666667	S	S	S	-1	-0.25	-0.666667
RXLCAM	Barack	5	squeak	1	0	0	S	-0.8	2.25	Y	-1	-1				0	-1	-1	-1	-1	-0.666667	S	S	S	-1	-0.25	-0.666667
RXLCAM	Barack	6	food	1	0	0	S	-0.8	2.25	Y	-1	-1				0	-1	-1	-1	-1	-0.666667	S	S	S	-1	-0.25	-0.666667
WCFXUP1	Remi	1	squeak	1	1	1	D	0.714	13	O	1	0	1	0	1	1	1		0	0.75	1	D	D	D	0	0.75	0.666667
WCFXUP1	Remi	2	food	1	0	0	D	0.714	13	O	1	0	1	0	1	1	1		0	0.75	1	D	D	D	0	0.75	0.666667
WCFXUP1	Remi	3	squeak	1	1	1	D	0.714	13	O	1	0	1	0	1	1	1		0	0.75	1	D	D	D	0	0.75	0.666667
WCFXUP1	Remi	4	food	1	1	1	D	0.714	13	O	1	0	1	0	1	1	1		0	0.75	1	D	D	D	0	0.75	0.666667
WCFXUP1	Remi	5	squeak	1	0	0	D	0.714	13	O	1	0	1	0	1	1	1		0	0.75	1	D	D	D	0	0.75	0.666667
WCFXUP1	Remi	6	food	1	1	1	D	0.714	13	O	1	0	1	0	1	1	1		0	0.75	1	D	D	D	0	0.75	0.666667
WCFXUP1	Csicsi	1	squeak	0	0	0	S	-0.857	11	Y	0	-1	-1	-1	-1		-1	-1	-1	-1	-0.5	S	S	S	-1	-1	-0.333333
WCFXUP1	Csicsi	2	food	0	0	0	S	-0.857	11	Y	0	-1	-1	-1	-1		-1	-1	-1	-1	-0.5	S	S	S	-1	-1	-0.333333
WCFXUP1	Csicsi	3	squeak	0	0	0	S	-0.857	11	Y	0	-1	-1	-1	-1		-1	-1	-1	-1	-0.5	S	S	S	-1	-1	-0.333333
WCFXUP1	Csicsi	4	food	0	0	0	S	-0.857	11	Y	0	-1	-1	-1	-1		-1	-1	-1	-1	-0.5	S	S	S	-1	-1	-0.333333
WCFXUP1	Csicsi	5	squeak	0	0	0	S	-0.857	11	Y	0	-1	-1	-1	-1		-1	-1	-1	-1	-0.5	S	S	S	-1	-1	-0.333333
WCFXUP1	Csicsi	6	food	0	0	0	S	-0.857	11	Y	0	-1	-1	-1	-1		-1	-1	-1	-1	-0.5	S	S	S	-1	-1	-0.333333
WCFXUP2	Josag	1	squeak	1	1	0	D	0.33	13.8	O	-1	1	0	1	0		1		1	0.5	-1	D	D	S	1	0.5	-0.333333
WCFXUP2	Josag	2	food	1	1	1	D	0.33	13.8	O	-1	1	0	1	0		1		1	0.5	-1	D	D	S	1	0.5	-0.333333
WCFXUP2	Josag	3	squeak	1	1	1	D	0.33	13.8	O	-1	1	0	1	0		1		1	0.5	-1	D	D	S	1	0.5	-0.333333
WCFXUP2	Josag	4	food	1	0	0	D	0.33	13.8	O	-1	1	0	1	0		1		1	0.5	-1	D	D	S	1	0.5	-0.333333
WCFXUP2	Josag	5	squeak	1	0	0	D	0.33	13.8	O	-1	1	0	1	0		1		1	0.5	-1	D	D	S	1	0.5	-0.333333
WCFXUP2	Josag	6	food	1	1	1	D	0.33	13.8	O	-1	1	0	1	0		1		1	0.5	-1	D	D	S	1	0.5	-0.333333
WCFXUP2	Csoda	1	squeak	1	0	1	S	0.2	2.7	Y	1		0	0	-1		1		0	0	1	S	S	D	0	0	0.333333
WCFXUP2	Csoda	2	food	1	0	0	S	0.2	2.7	Y	1		0	0	-1		1		0	0	1	S	S	D	0	0	0.333333
WCFXUP2	Csoda	3	squeak	0	0	0	S	0.2	2.7	Y	1		0	0	-1		1		0	0	1	S	S	D	0	0	0.333333
WCFXUP2	Csoda	4	food	1	1	1	S	0.2	2.7	Y	1		0	0	-1		1		0	0	1	S	S	D	0	0	0.333333
WCFXUP2	Csoda	5	squeak	1	1	1	S	0.2	2.7	Y	1		0	0	-1		1		0	0	1	S	S	D	0	0	0.333333
WCFXUP2	Csoda	6	food	1	0	0	S	0.2	2.7	Y	1		0	0	-1		1		0	0	1	S	S	D	0	0	0.333333
X8B432	Tesla	1	squeak	1	1	1	D	0.286	9.75	O	-1	1	1	1	0	-1	1		1	0.75	-1	D	D	S	1	0.75	-0.666667
X8B432	Tesla	2	food	1	1	1	D	0.286	9.75	O	-1	1	1	1	0	-1	1		1	0.75	-1	D	D	S	1	0.75	-0.666667
X8B432	Tesla	3	squeak	1	1	1	D	0.286	9.75	O	-1	1	1	1	0	-1	1		1	0.75	-1	D	D	S	1	0.75	-0.666667
X8B432	Tesla	4	food	1	1	1	D	0.286	9.75	O	-1	1	1	1	0	-1	1		1	0.75	-1	D	D	S	1	0.75	-0.666667
X8B432	Tesla	5	squeak	1	1	1	D	0.286	9.75	O	-1	1	1	1	0	-1	1		1	0.75	-1	D	D	S	1	0.75	-0.666667
X8B432	Tesla	6	food	1	1	1	D	0.286	9.75	O	-1	1	1	1	0	-1	1		1	0.75	-1	D	D	S	1	0.75	-0.666667
X8B432	Torda	1	squeak	1	0	0	S	-0.125	4.75	Y	1	0	-1	-1	0	1	-1	0	0	-0.75	0.666667	S	S	D	0	-0.75	0.666667
X8B432	Torda	2	food	1	0	0	S	-0.125	4.75	Y	1	0	-1	-1	0	1	-1	0	0	-0.75	0.666667	S	S	D	0	-0.75	0.666667
X8B432	Torda	3	squeak	1	0	0	S	-0.125	4.75	Y	1	0	-1	-1	0	1	-1	0	0	-0.75	0.666667	S	S	D	0	-0.75	0.666667
X8B432	Torda	4	food	0	0	0	S	-0.125	4.75	Y	1	0	-1	-1	0	1	-1	0	0	-0.75	0.666667	S	S	D	0	-0.75	0.666667
X8B432	Torda	5	squeak	1	0	0	S	-0.125	4.75	Y	1	0	-1	-1	0	1	-1	0	0	-0.75	0.666667	S	S	D	0	-0.75	0.666667
X8B432	Torda	6	food	0	0	0	S	-0.125	4.75	Y	1	0	-1	-1	0	1	-1	0	0	-0.75	0.666667	S	S	D	0	-0.75	0.666667
YMP3XH	Artur	1	squeak	1	1	1	D	0.625	10.5	O	1	1	-1	1	0	1	1	1	1	0.25	1	D	D	D	1	0.25	1
YMP3XH	Artur	2	food	1	1	1	D	0.625	10.5	O	1	1	-1	1	0	1	1	1	1	0.25	1	D	D	D	1	0.25	1
YMP3XH	Artur	3	squeak	1	1	1	D	0.625	10.5	O	1	1	-1	1	0	1	1	1	1	0.25	1	D	D	D	1	0.25	1
YMP3XH	Artur	4	food	1	1	1	D	0.625	10.5	O	1	1	-1	1	0	1	1	1	1	0.25	1	D	D	D	1	0.25	1
YMP3XH	Artur	5	squeak	1	1	1	D	0.625	10.5	O	1	1	-1	1	0	1	1	1	1	0.25	1	D	D	D	1	0.25	1
YMP3XH	Artur	6	food	1	1	1	D	0.625	10.5	O	1	1	-1	1	0	1	1	1	1	0.25	1	D	D	D	1	0.25	1
YMP3XH	Amy	1	squeak	1	0	0	S	-0.625	5.75	Y	-1	-1	-1	-1	0	-1	-1	1	-1	-0.75	-0.333333	S	S	S	-1	-0.75	-0.333333
YMP3XH	Amy	2	food	1	0	0	S	-0.625	5.75	Y	-1	-1	-1	-1	0	-1	-1	1	-1	-0.75	-0.333333	S	S	S	-1	-0.75	-0.333333
YMP3XH	Amy	3	squeak	1	0	0	S	-0.625	5.75	Y	-1	-1	-1	-1	0	-1	-1	1	-1	-0.75	-0.333333	S	S	S	-1	-0.75	-0.333333
YMP3XH	Amy	4	food	0	0	0	S	-0.625	5.75	Y	-1	-1	-1	-1	0	-1	-1	1	-1	-0.75	-0.333333	S	S	S	-1	-0.75	-0.333333
YMP3XH	Amy	5	squeak	0	0	0	S	-0.625	5.75	Y	-1	-1	-1	-1	0	-1	-1	1	-1	-0.75	-0.333333	S	S	S	-1	-0.75	-0.333333
YMP3XH	Amy	6	food	1	0	0	S	-0.625	5.75	Y	-1	-1	-1	-1	0	-1	-1	1	-1	-0.75	-0.333333	S	S	S	-1	-0.75	-0.333333
GBWMKD	Windu	1	squeak	1	1	0	D	0.833	6.5	O		1	0	1		1	1	1	1	0.666667	1	D	D	D	1	0.5	0.666667
GBWMKD	Windu	2	food	1	0	0	D	0.833	6.5	O		1	0	1		1	1	1	1	0.666667	1	D	D	D	1	0.5	0.666667
GBWMKD	Windu	3	squeak	1	1	1	D	0.833	6.5	O		1	0	1		1	1	1	1	0.666667	1	D	D	D	1	0.5	0.666667
GBWMKD	Windu	4	food	1	0	0	D	0.833	6.5	O		1	0	1		1	1	1	1	0.666667	1	D	D	D	1	0.5	0.666667
GBWMKD	Windu	5	squeak	1	1	1	D	0.833	6.5	O		1	0	1		1	1	1	1	0.666667	1	D	D	D	1	0.5	0.666667
GBWMKD	Windu	6	food	1	0	0	D	0.833	6.5	O		1	0	1		1	1	1	1	0.666667	1	D	D	D	1	0.5	0.666667
GBWMKD	Solo	1	squeak	1	0	1	S	-1	2.75	Y		-1		-1		-1	-1	-1	-1	-1	-1	S	S	S	-1	-0.5	-0.666667
GBWMKD	Solo	2	food	1	1	1	S	-1	2.75	Y		-1		-1		-1	-1	-1	-1	-1	-1	S	S	S	-1	-0.5	-0.666667
GBWMKD	Solo	3	squeak	1	0	0	S	-1	2.75	Y		-1		-1		-1	-1	-1	-1	-1	-1	S	S	S	-1	-0.5	-0.666667
GBWMKD	Solo	4	food	1	1	1	S	-1	2.75	Y		-1		-1		-1	-1	-1	-1	-1	-1	S	S	S	-1	-0.5	-0.666667
GBWMKD	Solo	5	squeak	1	0	0	S	-1	2.75	Y		-1		-1		-1	-1	-1	-1	-1	-1	S	S	S	-1	-0.5	-0.666667
GBWMKD	Solo	6	food	1	1	1	S	-1	2.75	Y		-1		-1		-1	-1	-1	-1	-1	-1	S	S	S	-1	-0.5	-0.666667
CM45KB	Volti	1	food	0	0	0	D	0.5	4.5	Y	1	1				-1		1	1		0.333333	D	S	D	1	0	0.333333
CM45KB	Volti	2	squeak	1	0	0	D	0.5	4.5	Y	1	1				-1		1	1		0.333333	D	S	D	1	0	0.333333
CM45KB	Volti	3	food	1	0	0	D	0.5	4.5	Y	1	1				-1		1	1		0.333333	D	S	D	1	0	0.333333
CM45KB	Volti	4	squeak	1	0	0	D	0.5	4.5	Y	1	1				-1		1	1		0.333333	D	S	D	1	0	0.333333
CM45KB	Volti	5	food	1	0	0	D	0.5	4.5	Y	1	1				-1		1	1		0.333333	D	S	D	1	0	0.333333
CM45KB	Volti	6	squeak	1	1	1	D	0.5	4.5	Y	1	1				-1		1	1		0.333333	D	S	D	1	0	0.333333
CM45KB	Elise	1	food	1	1	1	S	0.333	6.5	O	-1		1		1	1	1	-1	0	1	-0.333333	S	D	S	0	0.75	-0.333333
CM45KB	Elise	2	squeak	1	1	1	S	0.333	6.5	O	-1		1		1	1	1	-1	0	1	-0.333333	S	D	S	0	0.75	-0.333333
CM45KB	Elise	3	food	1	1	1	S	0.333	6.5	O	-1		1		1	1	1	-1	0	1	-0.333333	S	D	S	0	0.75	-0.333333
CM45KB	Elise	4	squeak	1	1	1	S	0.333	6.5	O	-1		1		1	1	1	-1	0	1	-0.333333	S	D	S	0	0.75	-0.333333
CM45KB	Elise	5	food	1	1	1	S	0.333	6.5	O	-1		1		1	1	1	-1	0	1	-0.333333	S	D	S	0	0.75	-0.333333
CM45KB	Elise	6	squeak	1	0	0	S	0.333	6.5	O	-1		1		1	1	1	-1	0	1	-0.333333	S	D	S	0	0.75	-0.333333
JU8ILG	Prince	1	food	1	1	1	D	0	5	O	-1	1	0	0	1	-1	0	0	1	0.25	-0.666667	D	D	S	1	0.25	-0.666667
JU8ILG	Prince	2	squeak	0	0	0	D	0	5	O	-1	1	0	0	1	-1	0	0	1	0.25	-0.666667	D	D	S	1	0.25	-0.666667
JU8ILG	Prince	3	food	1	1	1	D	0	5	O	-1	1	0	0	1	-1	0	0	1	0.25	-0.666667	D	D	S	1	0.25	-0.666667
JU8ILG	Prince	4	squeak	0	0	0	D	0	5	O	-1	1	0	0	1	-1	0	0	1	0.25	-0.666667	D	D	S	1	0.25	-0.666667
JU8ILG	Prince	5	food	1	1	1	D	0	5	O	-1	1	0	0	1	-1	0	0	1	0.25	-0.666667	D	D	S	1	0.25	-0.666667
JU8ILG	Prince	6	squeak	0	0	0	D	0	5	O	-1	1	0	0	1	-1	0	0	1	0.25	-0.666667	D	D	S	1	0.25	-0.666667
JU8ILG	Emma	1	food	1	0	0	S	-0.125	2.5	Y	0	-1	0	0	-1	1	0	0	-1	-0.25	0.333333	S	S	D	-1	-0.25	0.333333
JU8ILG	Emma	2	squeak	1	1	1	S	-0.125	2.5	Y	0	-1	0	0	-1	1	0	0	-1	-0.25	0.333333	S	S	D	-1	-0.25	0.333333
JU8ILG	Emma	3	food	1	0	0	S	-0.125	2.5	Y	0	-1	0	0	-1	1	0	0	-1	-0.25	0.333333	S	S	D	-1	-0.25	0.333333
JU8ILG	Emma	4	squeak	1	1	1	S	-0.125	2.5	Y	0	-1	0	0	-1	1	0	0	-1	-0.25	0.333333	S	S	D	-1	-0.25	0.333333
JU8ILG	Emma	5	food	1	0	0	S	-0.125	2.5	Y	0	-1	0	0	-1	1	0	0	-1	-0.25	0.333333	S	S	D	-1	-0.25	0.333333
JU8ILG	Emma	6	squeak	1	1	1	S	-0.125	2.5	Y	0	-1	0	0	-1	1	0	0	-1	-0.25	0.333333	S	S	D	-1	-0.25	0.333333
PKV7DL	Belly	1	squeak	1	1	1	D	0.25	10	O	-1				0	1	1		0	0.5	0	F	D	D	0	0.25	0
PKV7DL	Belly	2	food	1	0	0	D	0.25	10	O	-1				0	1	1		0	0.5	0	F	D	D	0	0.25	0
PKV7DL	Belly	3	squeak	1	1	1	D	0.25	10	O	-1				0	1	1		0	0.5	0	F	D	D	0	0.25	0
PKV7DL	Belly	4	food	1	0	0	D	0.25	10	O	-1				0	1	1		0	0.5	0	F	D	D	0	0.25	0
PKV7DL	Belly	5	squeak	1	0	0	D	0.25	10	O	-1				0	1	1		0	0.5	0	F	D	D	0	0.25	0
PKV7DL	Belly	6	food	1	0	0	D	0.25	10	O	-1				0	1	1		0	0.5	0	F	D	D	0	0.25	0
PKV7DL	Boni	1	squeak	1	0	0	S	-0.4	4.5	Y	1				0	-1	-1	-1	0	-0.5	-0.333333	F	S	S	0	-0.25	-0.333333
PKV7DL	Boni	2	food	1	1	1	S	-0.4	4.5	Y	1				0	-1	-1	-1	0	-0.5	-0.333333	F	S	S	0	-0.25	-0.333333
PKV7DL	Boni	3	squeak	1	0	0	S	-0.4	4.5	Y	1				0	-1	-1	-1	0	-0.5	-0.333333	F	S	S	0	-0.25	-0.333333
PKV7DL	Boni	4	food	1	1	1	S	-0.4	4.5	Y	1				0	-1	-1	-1	0	-0.5	-0.333333	F	S	S	0	-0.25	-0.333333
PKV7DL	Boni	5	squeak	1	1	1	S	-0.4	4.5	Y	1				0	-1	-1	-1	0	-0.5	-0.333333	F	S	S	0	-0.25	-0.333333
PKV7DL	Boni	6	food	1	1	1	S	-0.4	4.5	Y	1				0	-1	-1	-1	0	-0.5	-0.333333	F	S	S	0	-0.25	-0.333333
UF88VD	Elza	1	squeak	1	0	0	D	0.6	5	O	1	1				1	1	-1	1	1	0.333333	D	D	D	1	0.25	0.333333
UF88VD	Elza	2	food	1	1	1	D	0.6	5	O	1	1				1	1	-1	1	1	0.333333	D	D	D	1	0.25	0.333333
UF88VD	Elza	3	squeak	1	1	1	D	0.6	5	O	1	1				1	1	-1	1	1	0.333333	D	D	D	1	0.25	0.333333
UF88VD	Elza	4	food	1	1	1	D	0.6	5	O	1	1				1	1	-1	1	1	0.333333	D	D	D	1	0.25	0.333333
UF88VD	Elza	5	squeak	1	0	0	D	0.6	5	O	1	1				1	1	-1	1	1	0.333333	D	D	D	1	0.25	0.333333
UF88VD	Elza	6	food	1	0	0	D	0.6	5	O	1	1				1	1	-1	1	1	0.333333	D	D	D	1	0.25	0.333333
UF88VD	Micu	1	squeak	1	1	1	S	-0.666	3	Y	-1	-1			-1	1	-1	-1	-1	-1	-0.333333	S	S	S	-1	-0.5	-0.333333
UF88VD	Micu	2	food	1	0	0	S	-0.666	3	Y	-1	-1			-1	1	-1	-1	-1	-1	-0.333333	S	S	S	-1	-0.5	-0.333333
UF88VD	Micu	3	squeak	1	0	0	S	-0.666	3	Y	-1	-1			-1	1	-1	-1	-1	-1	-0.333333	S	S	S	-1	-0.5	-0.333333
UF88VD	Micu	4	food	1	0	0	S	-0.666	3	Y	-1	-1			-1	1	-1	-1	-1	-1	-0.333333	S	S	S	-1	-0.5	-0.333333
UF88VD	Micu	5	squeak	1	1	1	S	-0.666	3	Y	-1	-1			-1	1	-1	-1	-1	-1	-0.333333	S	S	S	-1	-0.5	-0.333333
UF88VD	Micu	6	food	1	1	1	S	-0.666	3	Y	-1	-1			-1	1	-1	-1	-1	-1	-0.333333	S	S	S	-1	-0.5	-0.333333
7F86DD	Bo	1	squeak	1	0	0	D	0.428571	1.2	Y	0	1	0		0	1	0	1	1	0	0.666667	D	F	D	1	0	0.666667
7F86DD	Bo	2	food	1	1	1	D	0.428571	1.2	Y	0	1	0		0	1	0	1	1	0	0.666667	D	F	D	1	0	0.666667
7F86DD	Bo	3	squeak	1	0	0	D	0.428571	1.2	Y	0	1	0		0	1	0	1	1	0	0.666667	D	F	D	1	0	0.666667
7F86DD	Bo	4	food	1	1	1	D	0.428571	1.2	Y	0	1	0		0	1	0	1	1	0	0.666667	D	F	D	1	0	0.666667
7F86DD	Bo	5	squeak	1	1	1	D	0.428571	1.2	Y	0	1	0		0	1	0	1	1	0	0.666667	D	F	D	1	0	0.666667
7F86DD	Bo	6	food	1	1	1	D	0.428571	1.2	Y	0	1	0		0	1	0	1	1	0	0.666667	D	F	D	1	0	0.666667
7F86DD	Corti	1	squeak	1	1	1	S	-0.5	9.5	O	0	-1	0		0	-1		-1	-1	0	-0.666667	S	F	S	-1	0	-0.666667
7F86DD	Corti	2	food	1	0	0	S	-0.5	9.5	O	0	-1	0		0	-1		-1	-1	0	-0.666667	S	F	S	-1	0	-0.666667
7F86DD	Corti	3	squeak	1	1	1	S	-0.5	9.5	O	0	-1	0		0	-1		-1	-1	0	-0.666667	S	F	S	-1	0	-0.666667
7F86DD	Corti	4	food	0	0	0	S	-0.5	9.5	O	0	-1	0		0	-1		-1	-1	0	-0.666667	S	F	S	-1	0	-0.666667
7F86DD	Corti	5	squeak	1	0	0	S	-0.5	9.5	O	0	-1	0		0	-1		-1	-1	0	-0.666667	S	F	S	-1	0	-0.666667
7F86DD	Corti	6	food	1	0	0	S	-0.5	9.5	O	0	-1	0		0	-1		-1	-1	0	-0.666667	S	F	S	-1	0	-0.666667
NC6U7Z	Mius	1	squeak	1	0	0	D	0.143	5.6	Y	1	-1	0		1	1	0	-1	-1	0.333333	0.333333	S	D	D	-1	0.25	0.333333
NC6U7Z	Mius	2	food	1	0	0	D	0.143	5.6	Y	1	-1	0		1	1	0	-1	-1	0.333333	0.333333	S	D	D	-1	0.25	0.333333
NC6U7Z	Mius	3	squeak	1	0	0	D	0.143	5.6	Y	1	-1	0		1	1	0	-1	-1	0.333333	0.333333	S	D	D	-1	0.25	0.333333
NC6U7Z	Mius	4	food	1	0	0	D	0.143	5.6	Y	1	-1	0		1	1	0	-1	-1	0.333333	0.333333	S	D	D	-1	0.25	0.333333
NC6U7Z	Mius	5	squeak	1	0	0	D	0.143	5.6	Y	1	-1	0		1	1	0	-1	-1	0.333333	0.333333	S	D	D	-1	0.25	0.333333
NC6U7Z	Mius	6	food	1	0	0	D	0.143	5.6	Y	1	-1	0		1	1	0	-1	-1	0.333333	0.333333	S	D	D	-1	0.25	0.333333
NC6U7Z	Jam	1	squeak	1	1	1	S	0	12	O	-1	1	-1		0	0	0	1	1	-0.333333	0	D	S	S	1	-0.25	0
NC6U7Z	Jam	2	food	1	1	1	S	0	12	O	-1	1	-1		0	0	0	1	1	-0.333333	0	D	S	S	1	-0.25	0
NC6U7Z	Jam	3	squeak	1	1	1	S	0	12	O	-1	1	-1		0	0	0	1	1	-0.333333	0	D	S	S	1	-0.25	0
NC6U7Z	Jam	4	food	1	1	1	S	0	12	O	-1	1	-1		0	0	0	1	1	-0.333333	0	D	S	S	1	-0.25	0
NC6U7Z	Jam	5	squeak	1	1	1	S	0	12	O	-1	1	-1		0	0	0	1	1	-0.333333	0	D	S	S	1	-0.25	0
NC6U7Z	Jam	6	food	1	1	1	S	0	12	O	-1	1	-1		0	0	0	1	1	-0.333333	0	D	S	S	1	-0.25	0
X3TJZS	Tobi	1	squeak	1	1	0	D	0.714286	3	Y	1		1	0	0	1	1	1	0	0.5	1	F	D	D	0	0.5	1
X3TJZS	Tobi	2	food	1	0	0	D	0.714286	3	Y	1		1	0	0	1	1	1	0	0.5	1	F	D	D	0	0.5	1
X3TJZS	Tobi	3	squeak	1	1	1	D	0.714286	3	Y	1		1	0	0	1	1	1	0	0.5	1	F	D	D	0	0.5	1
X3TJZS	Tobi	4	food	1	0	0	D	0.714286	3	Y	1		1	0	0	1	1	1	0	0.5	1	F	D	D	0	0.5	1
X3TJZS	Tobi	5	squeak	1	0	0	D	0.714286	3	Y	1		1	0	0	1	1	1	0	0.5	1	F	D	D	0	0.5	1
X3TJZS	Tobi	6	food	1	0	0	D	0.714286	3	Y	1		1	0	0	1	1	1	0	0.5	1	F	D	D	0	0.5	1
X3TJZS	Pilla	1	squeak	1	0	1	S	-0.6	4	O	-1		-1		1	-1	-1		0	-0.333333	-1	F	S	S	0	-0.25	-0.666667
X3TJZS	Pilla	2	food	1	1	1	S	-0.6	4	O	-1		-1		1	-1	-1		0	-0.333333	-1	F	S	S	0	-0.25	-0.666667
X3TJZS	Pilla	3	squeak	0	0	0	S	-0.6	4	O	-1		-1		1	-1	-1		0	-0.333333	-1	F	S	S	0	-0.25	-0.666667
X3TJZS	Pilla	4	food	1	1	1	S	-0.6	4	O	-1		-1		1	-1	-1		0	-0.333333	-1	F	S	S	0	-0.25	-0.666667
X3TJZS	Pilla	5	squeak	1	1	1	S	-0.6	4	O	-1		-1		1	-1	-1		0	-0.333333	-1	F	S	S	0	-0.25	-0.666667
X3TJZS	Pilla	6	food	1	1	1	S	-0.6	4	O	-1		-1		1	-1	-1		0	-0.333333	-1	F	S	S	0	-0.25	-0.666667
JBRTNT	Fox	1	squeak	1	1	1	F	0	6	O	0					1		-1	0	0	0	F	F	F	0	0	0
JBRTNT	Fox	2	food	1	1	1	F	0	6	O	0					1		-1	0	0	0	F	F	F	0	0	0
JBRTNT	Fox	3	squeak	1	1	1	F	0	6	O	0					1		-1	0	0	0	F	F	F	0	0	0
JBRTNT	Fox	4	food	1	1	1	F	0	6	O	0					1		-1	0	0	0	F	F	F	0	0	0
JBRTNT	Fox	5	squeak	1	1	1	F	0	6	O	0					1		-1	0	0	0	F	F	F	0	0	0
JBRTNT	Fox	6	food	1	1	1	F	0	6	O	0					1		-1	0	0	0	F	F	F	0	0	0
JBRTNT	Aeon	1	squeak	0	0	0	F	0	5.75	Y	0					-1		1	0	0	0	F	F	F	0	0	0
JBRTNT	Aeon	2	food	0	0	0	F	0	5.75	Y	0					-1		1	0	0	0	F	F	F	0	0	0
JBRTNT	Aeon	3	squeak	1	0	0	F	0	5.75	Y	0					-1		1	0	0	0	F	F	F	0	0	0
JBRTNT	Aeon	4	food	1	0	0	F	0	5.75	Y	0					-1		1	0	0	0	F	F	F	0	0	0
JBRTNT	Aeon	5	squeak	0	0	0	F	0	5.75	Y	0					-1		1	0	0	0	F	F	F	0	0	0
JBRTNT	Aeon	6	food	1	0	0	F	0	5.75	Y	0					-1		1	0	0	0	F	F	F	0	0	0
60HATU	Menta	1	squeak	1	1	1	D	0	4.75	O	-1	1	-1	-1	-1	1	1	1	1	-0.5	0.333333	D	S	D	1	-0.5	0.333333
60HATU	Menta	2	food	1	1	1	D	0	4.75	O	-1	1	-1	-1	-1	1	1	1	1	-0.5	0.333333	D	S	D	1	-0.5	0.333333
60HATU	Menta	3	squeak	1	1	1	D	0	4.75	O	-1	1	-1	-1	-1	1	1	1	1	-0.5	0.333333	D	S	D	1	-0.5	0.333333
60HATU	Menta	4	food	1	1	1	D	0	4.75	O	-1	1	-1	-1	-1	1	1	1	1	-0.5	0.333333	D	S	D	1	-0.5	0.333333
60HATU	Menta	5	squeak	1	1	1	D	0	4.75	O	-1	1	-1	-1	-1	1	1	1	1	-0.5	0.333333	D	S	D	1	-0.5	0.333333
60HATU	Menta	6	food	1	1	1	D	0	4.75	O	-1	1	-1	-1	-1	1	1	1	1	-0.5	0.333333	D	S	D	1	-0.5	0.333333
60HATU	Bruno	1	squeak	1	0	0	S	-0.25	2	Y	1	-1	1	-1	1	-1	-1	-1	-1	0	-0.333333	S	D	S	-1	0	-0.333333
60HATU	Bruno	2	food	1	0	0	S	-0.25	2	Y	1	-1	1	-1	1	-1	-1	-1	-1	0	-0.333333	S	D	S	-1	0	-0.333333
60HATU	Bruno	3	squeak	1	0	0	S	-0.25	2	Y	1	-1	1	-1	1	-1	-1	-1	-1	0	-0.333333	S	D	S	-1	0	-0.333333
60HATU	Bruno	4	food	0	0	0	S	-0.25	2	Y	1	-1	1	-1	1	-1	-1	-1	-1	0	-0.333333	S	D	S	-1	0	-0.333333
60HATU	Bruno	5	squeak	1	0	0	S	-0.25	2	Y	1	-1	1	-1	1	-1	-1	-1	-1	0	-0.333333	S	D	S	-1	0	-0.333333
60HATU	Bruno	6	food	0	0	0	S	-0.25	2	Y	1	-1	1	-1	1	-1	-1	-1	-1	0	-0.333333	S	D	S	-1	0	-0.333333

## Sheet: TPT2
ID	Trial	Ball	D_diff	Both_start	Grab_rank	Keep_rank	Grab_time	Grab_age	Keep_age	Grab_form	Grab_ago	Grab_def	Keep_form	Keep_ago	Keep_def
H44UUL	1	squeak	0.417	1	D	D	0.533	-1	-1	D	F	F	D	F	F
H44UUL	2	food	0.417	1	D	D	0.7	-1	-1	D	F	F	D	F	F
H44UUL	3	squeak	0.417	1	S	S	0.701	1	1	S	F	F	S	F	F
H44UUL	4	food	0.417	1	D	D	0.534	-1	-1	D	F	F	D	F	F
H44UUL	5	squeak	0.417	1	D	D	0.467	-1	-1	D	F	F	D	F	F
H44UUL	6	food	0.417	1	D	D	0.4	-1	-1	D	F	F	D	F	F
FWVUDJ	1	food	0.410714	0	D	D	1.4	1	1	D	D	S	D	D	S
FWVUDJ	2	squeak	0.410714	0	D	D	1.72	1	1	D	D	S	D	D	S
FWVUDJ	3	food	0.410714	1	D	D	0.8	1	1	D	D	S	D	D	S
FWVUDJ	4	squeak	0.410714	0	D	D	1.36	1	1	D	D	S	D	D	S
FWVUDJ	5	food	0.410714	1	D	D	1.04	1	1	D	D	S	D	D	S
FWVUDJ	6	squeak	0.410714	0	D	D	0.92	1	1	D	D	S	D	D	S
AFRRM9	1	squeak	0	1	F	F	0.96	1	1	F	F	F	F	F	F
AFRRM9	2	food	0	1	F	F	0.52	1	1	F	F	F	F	F	F
AFRRM9	3	squeak	0	1	F	F	1.12	-1	1	F	F	F	F	F	F
AFRRM9	4	food	0	1	F	F	0.88	1	1	F	F	F	F	F	F
AFRRM9	5	squeak	0	1	F	F	1	1	1	F	F	F	F	F	F
AFRRM9	6	food	0	1	F	F	1.08	1	1	F	F	F	F	F	F
2IUZFM	1	squeak	0.866	1	D	D	1	1	1	D	D	F	D	D	F
2IUZFM	2	food	0.866	1	D	D	0.72	1	1	D	D	F	D	D	F
2IUZFM	3	squeak	0.866	1	S	S	1.12	-1	-1	S	S	F	S	S	F
2IUZFM	4	food	0.866	1	D	D	0.88	1	1	D	D	F	D	D	F
2IUZFM	5	squeak	0.866	1	S	S	1.12	-1	-1	S	S	F	S	S	F
2IUZFM	6	food	0.866	1	D	D	0.88	1	1	D	D	F	D	D	F
2FB79D	1	squeak	0.357	1	S	D	0.84	-1	1	F	S	S	F	D	D
2FB79D	2	food	0.357	1	S	D	0.68	-1	1	F	S	S	F	D	D
2FB79D	3	squeak	0.357	1	S	D	0.811	-1	1	F	S	S	F	D	D
2FB79D	4	food	0.357	1	D	D	0.8	1	1	F	D	D	F	D	D
2FB79D	5	squeak	0.357	1	D	D	20.84	1	1	F	D	D	F	D	D
2FB79D	6	food	0.357	1	S	D	0.48	-1	1	F	S	S	F	D	D
2ARUS8	1	squeak	0.5	1	D	D	1.04	-1	-1	S	D	F	S	D	F
2ARUS8	2	food	0.5	1	D	D	5.36	-1	-1	S	D	F	S	D	F
2ARUS8	3	squeak	0.5	0	D	D	1.36	-1	-1	S	D	F	S	D	F
2ARUS8	4	food	0.5	0	D	D	2.16	-1	-1	S	D	F	S	D	F
2ARUS8	5	squeak	0.5	1	D	D	2.52	-1	-1	S	D	F	S	D	F
2ARUS8	6	food	0.5	1	D	D	2.04	-1	-1	S	D	F	S	D	F
1XCB3R	1	squeak	0.857142	1	D	D	0.88	-1	-1	D	D	F	D	D	F
1XCB3R	2	food	0.857142	1	D	D	0.88	-1	-1	D	D	F	D	D	F
1XCB3R	3	squeak	0.857142	1	D	D	0.68	-1	-1	D	D	F	D	D	F
1XCB3R	4	food	0.857142	1	D	D	1	-1	-1	D	D	F	D	D	F
1XCB3R	5	squeak	0.857142	1	D	D	1.24	-1	-1	D	D	F	D	D	F
1XCB3R	6	food	0.857142	1	D	D	1.04	-1	-1	D	D	F	D	D	F
117KSQ	1	food	0.25	1	D	D	0.68	1	1	D	S	D	D	S	D
117KSQ	2	squeak	0.25	1	D	D	0.6	1	1	D	S	D	D	S	D
117KSQ	3	food	0.25	1	D	D	1.08	1	1	D	S	D	D	S	D
117KSQ	4	squeak	0.25	1	D	D	0.92	1	1	D	S	D	D	S	D
117KSQ	5	food	0.25	1	D	D	0.68	1	1	D	S	D	D	S	D
117KSQ	6	squeak	0.25	1	D	S	0.88	1	-1	D	S	D	S	D	S
GLBU8B	1	food	0.5	1	D	S	1.28	0	0	D	S	D	S	D	S
GLBU8B	2	squeak	0.5	1	D	S	1.04	0	0	D	S	D	S	D	S
GLBU8B	3	food	0.5	1	D	D	1.04	0	0	D	S	D	D	S	D
GLBU8B	4	squeak	0.5	1	D	S	1	0	0	D	S	D	S	D	S
GLBU8B	5	food	0.5	0	D	D	1.56	0	0	D	S	D	D	S	D
GLBU8B	6	squeak	0.5	1
INS9SZ	1	squeak	1.666	0	S	S	1	-1	-1	S	S	S	S	S	S
INS9SZ	2	food	1.666	0	S	S	1.04	-1	-1	S	S	S	S	S	S
INS9SZ	3	squeak	1.666	0	S	S	0.92	-1	-1	S	S	S	S	S	S
INS9SZ	4	food	1.666	0	S	S	0.52	-1	-1	S	S	S	S	S	S
INS9SZ	5	squeak	1.666	0	S	S	0.72	-1	-1	S	S	S	S	S	S
INS9SZ	6	food	1.666	0	S	S	0.88	-1	-1	S	S	S	S	S	S
K87F86	1	squeak	0.25	0	S	S	0.48	-1	-1	S	D	S	S	D	S
K87F86	2	food	0.25	0	S	S	0.4	-1	-1	S	D	S	S	D	S
K87F86	3	squeak	0.25	1	S	S	0.44	-1	-1	S	D	S	S	D	S
K87F86	4	food	0.25	1	S	S	0.48	-1	-1	S	D	S	S	D	S
K87F86	5	squeak	0.25	1	D	D	0.8	1	1	D	S	D	D	S	D
K87F86	6	food	0.25	1	S	S	0.52	-1	-1	S	D	S	S	D	S
KNDDT4	1	food	1.38028	0	D	D	1.72	-1	-1	D	D	D	D	D	D
KNDDT4	2	squeak	1.38028	0	D	D	2.88	-1	-1	D	D	D	D	D	D
KNDDT4	3	food	1.38028	1	D	D	2.16	-1	-1	D	D	D	D	D	D
KNDDT4	4	squeak	1.38028	0	D	D	3.12	-1	-1	D	D	D	D	D	D
KNDDT4	5	food	1.38028	1	D	S	2.08	-1	1	D	D	D	S	S	S
KNDDT4	6	squeak	1.38028	1	D	D	8.92	-1	-1	D	D	D	D	D	D
OLGHGL	1	squeak	0.31	0	D	D	0.88	1	1	D	F	F	D	F	F
OLGHGL	2	food	0.31	1	D	D	4.56	1	1	D	F	F	D	F	F
OLGHGL	3	squeak	0.31	1	D	D	1.56	1	1	D	F	F	D	F	F
OLGHGL	4	food	0.31	0	D	D	2.4	1	1	D	F	F	D	F	F
OLGHGL	5	squeak	0.31	0	D	D	1.88	1	1	D	F	F	D	F	F
OLGHGL	6	food	0.31	0	D	D	4.04	1	1	D	F	F	D	F	F
PG87JG	1	squeak	0.166	1	S	S	0.96	1	1	D	S	F	D	S	F
PG87JG	2	food	0.166	1	S	S	0.92	1	1	D	S	F	D	S	F
PG87JG	3	squeak	0.166	1	D	D	0.76	-1	-1	S	D	F	S	D	F
PG87JG	4	food	0.166	1	D	D	0.84	-1	-1	S	D	F	S	D	F
PG87JG	5	squeak	0.166	1	D	D	0.88	-1	-1	S	D	F	S	D	F
PG87JG	6	food	0.166	0	D	D	1.04	-1	-1	S	D	F	S	D	F
R9W0MW	1	squeak	0	1	F	F	0.48	1	1	F	F	F	F	F	F
R9W0MW	2	food	0	1	F	F	0.4	-1	-1	F	F	F	F	F	F
R9W0MW	3	squeak	0	1	F	F	0.44	-1	-1	F	F	F	F	F	F
R9W0MW	4	food	0	1	F	F	0.48	-1	-1	F	F	F	F	F	F
R9W0MW	5	squeak	0	0	F	F	0.8	-1	-1	F	F	F	F	F	F
R9W0MW	6	food	0	1	F	F	0.52	-1	1	F	F	F	F	F	F
RXLCAM	1	squeak	1.08571	1	D	D	0.76	1	1	D	D	D	D	D	D
RXLCAM	2	food	1.08571	1	D	S	0.84	1	-1	D	D	D	S	S	S
RXLCAM	3	squeak	1.08571	1	D	D	0.84	1	1	D	D	D	D	D	D
RXLCAM	4	food	1.08571	1	D	D	0.68	1	1	D	D	D	D	D	D
RXLCAM	5	squeak	1.08571	1	D	D	0.64	1	1	D	D	D	D	D	D
RXLCAM	6	food	1.08571	1	D	D	1	1	1	D	D	D	D	D	D
WCFXUP1	1	squeak	1.571	0	D	D	1.301	1	1	D	D	D	D	D	D
WCFXUP1	2	food	1.571	0
WCFXUP1	3	squeak	1.571	0	D	D	1.302	1	1	D	D	D	D	D	D
WCFXUP1	4	food	1.571	0	D	D	1.401	1	1	D	D	D	D	D	D
WCFXUP1	5	squeak	1.571	0
WCFXUP1	6	food	1.571	0	D	D	1.568	1	1	D	D	D	D	D	D
WCFXUP2	1	squeak	0.13	1	D	S	1.868	1	-1	D	D	S	S	S	D
WCFXUP2	2	food	0.13	1	D	D	0.9	1	1	D	D	S	D	D	S
WCFXUP2	3	squeak	0.13	0	D	D	0.734	1	1	D	D	S	D	D	S
WCFXUP2	4	food	0.13	1	S	S	0.901	-1	-1	S	S	D	S	S	D
WCFXUP2	5	squeak	0.13	1	S	S	0.78	-1	-1	S	S	D	S	S	D
WCFXUP2	6	food	0.13	1	D	D	0.901	1	1	D	D	S	D	D	S
X8B432	1	squeak	0.411	1	D	D	1.64	1	1	D	D	S	D	D	S
X8B432	2	food	0.411	1	D	D	1.28	1	1	D	D	S	D	D	S
X8B432	3	squeak	0.411	1	D	D	1.32	1	1	D	D	S	D	D	S
X8B432	4	food	0.411	0	D	D	1.32	1	1	D	D	S	D	D	S
X8B432	5	squeak	0.411	1	D	D	1.2	1	1	D	D	S	D	D	S
X8B432	6	food	0.411	0	D	D	1.4	1	1	D	D	S	D	D	S
YMP3XH	1	squeak	1.25	1	D	D	0.48	1	1	D	D	D	D	D	D
YMP3XH	2	food	1.25	1	D	D	0.4	1	1	D	D	D	D	D	D
YMP3XH	3	squeak	1.25	1	D	D	0.44	1	1	D	D	D	D	D	D
YMP3XH	4	food	1.25	0	D	D	0.48	1	1	D	D	D	D	D	D
YMP3XH	5	squeak	1.25	0	D	D	0.8	1	1	D	D	D	D	D	D
YMP3XH	6	food	1.25	1	D	D	0.52	1	1	D	D	D	D	D	D
GBWMKD	1	squeak	1.833	1	D	S	0.84	1	-1	D	D	D	S	S	S
GBWMKD	2	food	1.833	1	S	S	1.72	-1	-1	S	S	S	S	S	S
GBWMKD	3	squeak	1.833	1	D	D	0.92	1	1	D	D	D	D	D	D
GBWMKD	4	food	1.833	1	S	S	1.24	-1	-1	S	S	S	S	S	S
GBWMKD	5	squeak	1.833	1	D	D	1.12	1	1	D	D	D	D	D	D
GBWMKD	6	food	1.833	1	S	S	1.6	-1	-1	S	S	S	S	S	S
CM45KB	1	food	0.167	0	S	S	1.48	1	1	S	D	S	S	D	S
CM45KB	2	squeak	0.167	1	S	S	1.08	1	1	S	D	S	S	D	S
CM45KB	3	food	0.167	1	S	S	1.24	1	1	S	D	S	S	D	S
CM45KB	4	squeak	0.167	1	S	S	0.88	1	1	S	D	S	S	D	S
CM45KB	5	food	0.167	1	S	S	1.2	1	1	S	D	S	S	D	S
CM45KB	6	squeak	0.167	1	D	D	0.84	-1	-1	D	S	D	D	S	D
JU8ILG	1	food	0.125	1	D	D	0.96	1	1	D	D	S	D	D	S
JU8ILG	2	squeak	0.125	0	S	S	1.16	-1	-1	S	S	D	S	S	D
JU8ILG	3	food	0.125	1	D	D	0.84	1	1	D	D	S	D	D	S
JU8ILG	4	squeak	0.125	0	S	S	0.88	-1	-1	S	S	D	S	S	D
JU8ILG	5	food	0.125	1	D	D	0.88	1	1	D	D	S	D	D	S
JU8ILG	6	squeak	0.125	0	S	S	0.68	-1	-1	S	S	D	S	S	D
PKV7DL	1	squeak	0.65	1	D	D	1.88	1	1	F	D	D	F	D	D
PKV7DL	2	food	0.65	1	S	S	2.28	-1	-1	F	S	S	F	S	S
PKV7DL	3	squeak	0.65	1	D	D	1.16	1	1	F	D	D	F	D	D
PKV7DL	4	food	0.65	1	S	S	1.32	-1	-1	F	S	S	F	S	S
PKV7DL	5	squeak	0.65	1	S	S	2.6	-1	-1	F	S	S	F	S	S
PKV7DL	6	food	0.65	1	S	S	1.64	-1	-1	F	S	S	F	S	S
UF88VD	1	squeak	1.2666	1	S	S	1	-1	-1	S	S	S	S	S	S
UF88VD	2	food	1.2666	1	D	D	0.92	1	1	D	D	D	D	D	D
UF88VD	3	squeak	1.2666	1	D	D	0.8	1	1	D	D	D	D	D	D
UF88VD	4	food	1.2666	1	D	D	1.08	1	1	D	D	D	D	D	D
UF88VD	5	squeak	1.2666	1	S	S	1.12	-1	-1	S	S	S	S	S	S
UF88VD	6	food	1.2666	1	D	D	1.28	-1	-1	D	D	D	D	D	D
7F86DD	1	squeak	0.928571	1	S	S	0.76	1	1	S	F	S	S	F	S
7F86DD	2	food	0.928571	1	D	D	1.2	-1	-1	D	F	D	D	F	D
7F86DD	3	squeak	0.928571	1	S	S	0.88	1	1	S	F	S	S	F	S
7F86DD	4	food	0.928571	0	D	D	1.44	-1	-1	D	F	D	D	F	D
7F86DD	5	squeak	0.928571	1	D	D		-1	-1	D	F	D	D	F	D
7F86DD	6	food	0.928571	1	D	D		-1	-1	D	F	D	D	F	D
NC6U7Z	1	squeak	0.143	1	S	S	1	1	1	D	S	S	D	S	S
NC6U7Z	2	food	0.143	1	S	S	0.96	1	1	D	S	S	D	S	S
NC6U7Z	3	squeak	0.143	1	S	S	0.92	1	1	D	S	S	D	S	S
NC6U7Z	4	food	0.143	1	S	S	1.08	1	1	D	S	S	D	S	S
NC6U7Z	5	squeak	0.143	1	S	S	0.92	1	1	D	S	S	D	S	S
NC6U7Z	6	food	0.143	1	S	S	0.92	1	1	D	S	S	D	S	S
X3TJZS	1	squeak	1.31429	1	D	S	1.12	-1	1	F	D	D	F	S	S
X3TJZS	2	food	1.31429	1	S	S	0.52	1	1	F	S	S	F	S	S
X3TJZS	3	squeak	1.31429	0	D	D	1.04	-1	-1	F	D	D	F	D	D
X3TJZS	4	food	1.31429	1	S	S	0.48	1	1	F	S	S	F	S	S
X3TJZS	5	squeak	1.31429	1	S	S	0.64	1	1	F	S	S	F	S	S
X3TJZS	6	food	1.31429	1	S	S	0.4	1	1	F	S	S	F	S	S
JBRTNT	1	squeak	0	0	F	F	0.88	1	1	F	F	F	F	F	F
JBRTNT	2	food	0	0	F	F	1.04	1	1	F	F	F	F	F	F
JBRTNT	3	squeak	0	1	F	F	0.52	1	1	F	F	F	F	F	F
JBRTNT	4	food	0	1	F	F	0.88	1	1	F	F	F	F	F	F
JBRTNT	5	squeak	0	0	F	F	0.84	1	1	F	F	F	F	F	F
JBRTNT	6	food	0	1	F	F	0.76	1	1	F	F	F	F	F	F
60HATU	1	squeak	0.25	1	D	D	0.76	1	1	D	S	D	D	S	D
60HATU	2	food	0.25	1	D	D	0.6	1	1	D	S	D	D	S	D
60HATU	3	squeak	0.25	1	D	D	0.76	1	1	D	S	D	D	S	D
60HATU	4	food	0.25	0	D	D	4.44	1	1	D	S	D	D	S	D
60HATU	5	squeak	0.25	1	D	D	1.48	1	1	D	S	D	D	S	D
60HATU	6	food	0.25	0	D	D	5.2	1	1	D	S	D	D	S	D

## Sheet: Greeting
ID	Dog	Age	Sex	Repro	D_score	Rank	dognr	Dog_role	bark	lick	eat	win	reward	walk	place	defend	Start_to_End	dog_not_visible	dog_not_perc	pos_high	pos_neut	pos_halflow	pos_low	muzzlelick_freq	muzzlelick_dur	bodytail_dur	passunder_freq	chin_over_freq	chin_over_dur	shake_freq	tail_wag_dur	growl_dur	muzzle_bite_freq	own_dur	interact_nr	interact_dur	pos_high_corr	pos_neut_corr	pos_halflow_corr	pos_low_corr	muzzlelick_corr	bodytail_corr	chin_over_corr	tail_wag_corr	growl_corr	own_corr	pos_score	interact_corr	sub_beh
F7S38D	Ginny	2	F	N	-0.6	S	2	Staying_dog	-1	-1			0	-1	0		88.141	0	0	0	78.18	9.712	0	6	5.075	9.961	1	0	0	1	40.747	0	0	23.506	4	15.292	0	0.886988	0.110187	0	0.0575782	0.113012	0	0.462293	0	0.266686	1.88416	0.173495	15.036
F7S38D	Polli	6	F	N	0.6	D	2	Arriving_dog	1	1			0	1	0		88.141	0	0	7.749	79.286	0	0	0	0	0	0	0	0	0	0	0	0	41.004	1	3.375	0.087916	0.899536	0	0	0	0	0	0	0	0.465209	2.06282	0.0382909	0
F7S38D	Ginny	2	F	N	-0.6	S	2	Arriving_dog	-1	-1			0	-1	0		100.313	2.252	0.0224497	0	89.34	3.996	0	0	0	0	0	0	0	1	0	0.504	0	25.973	0	0	0	0.911066	0.0407501	0	0	0	0	0	0.00513966	0.264866	1.86288	0	0
F7S38D	Polli	6	F	N	0.6	D	2	Staying_dog	1	1			0	1	0		100.313	6.757	0.0673592	6.249	82.599	0	0	0	0	0	0	2	2.268	1	24.518	0	0	41.842	6	29.067	0.0667942	0.882883	0	0	0	0	0.0242422	0.262068	0	0.44724	1.96615	0.310691	0
D18MPR	Bogyo	11.5	F	N	1	D	2	Staying_dog	1				1		1		32.517	15.218	0.468001	0	18.795	1.214	0	0	0	0	0	0	0	0	0	0	0	10.549	0	0	0	1.08648	0.0701775	0	0	0	0	0	0	0.609804	2.24314	0	0
D18MPR	Borni	7	M	N	-1	S	2	Arriving_dog	-1				-1		-1		32.517	8.251	0.253744	0	22.045	0	0	0	0	3.771	0	0	0	0	16.25	0	0	14.266	0	0	0	0.908473	0	0	0	0.155403	0	0.669661	0	0.587901	1.81695	0	3.771
D18MPR	Bogyo	11.5	F	N	1	D	2	Arriving_dog	1				1		1		35.347	20.586	0.582397	0	7.26	5	0	0	0	0	0	0	0	1	12.26	0	0	9.251	0	0	0	0.491837	0.33873	0	0	0	0	0.830567	0	0.626719	1.3224	0	0
D18MPR	Borni	7	M	N	-1	S	2	Staying_dog	-1				-1		-1		35.347	1.983	0.0561009	0	34.587	0	0	0	0	0	0	0	0	0	32.858	0	0	3.001	1	1.535	0	1.03666	0	0	0	0	0	0.984834	0	0.0899472	2.07331	0.0460077	0
GKX6V4	Szaten	6.5	F	N	0.5	D	2	Staying_dog	-1	1	1		1				81.617	21.003	0.257336	0	60.614	0	0	0	0	0	0	0	0	0	31.979	0	0	10.002	3	6.799	0	1	0	0	0	0	0	0.527584	0	0.165011	2	0.112169	0
GKX6V4	Cipi	11.75	F	N	-0.5	S	2	Arriving_dog	1	-1	-1		-1				81.617	0.969	0.0118725	0	80.648	0	0	0	0	0	0	0	0	0	51.214	0	0	15.454	0	0	0	1	0	0	0	0	0	0.635031	0	0.191623	2	0	0
RXLCAM	Szeder	4.75	F	N	0.2	D	3	Staying_dog	0	1				0	1	-1	94.494	0	0	0	94.494	0	0	0	0	0	0	1	0.243	0	94.494	0	8	3.78	10	35.434	0	1	0	0	0	0	0.00257159	1	0	0.0400025	2	0.374987	0
RXLCAM	Barack	2.25	F	N	-0.8	S	3	Arriving_dog	-1	-1				0	-1	-1	94.494	7.98	0.0844498	0	18.271	50.243	20.749	0	0	0	0	0	0	1	2.748	0	0	4.749	0	0	0	0.211191	0.58075	0.239834	0	0	0	0.0317636	0	0.0548928	1.24297	0	0
RXLCAM	Szeder	4.75	F	N	0.2	D	3	Arriving_dog	0	1				0	1	-1	67.099	3.248	0.0484061	0	58.84	0	0	0	0	0	0	0	0	0	3.01	0	0	20.08	0	0	0	0.92152	0	0	0	0	0	0.047141	0	0.314482	1.84304	0	0
RXLCAM	Barack	2.25	F	N	-0.8	S	3	Staying_dog	-1	-1				0	-1	-1	67.099	2.751	0.0409991	0	45.849	18.001	0	0	0	0	0	0	0	0	12.261	0	0	17.519	1	5.133	0	0.712516	0.279745	0	0	0	0	0.190542	0	0.272254	1.70478	0.0797694	0
7LFVSP6	Dorci	3	F	N	-0.5	S	2	Staying_dog	1		-1		-1			-1	79.458	8.542	0.107503	0	21.875	46.292	0	0	0	0.958	0	0	0	1	68.208	0	0	49.748	3	5.001	0	0.308464	0.652772	0	0	0.0135089	0	0.961814	0	0.701506	1.2697	0.0705201	0.958
7LFVSP6	Zerge	2.5	M	N	0.5	D	2	Arriving_dog	-1		1		1			1	79.458	1.917	0.024126	0	77.541	0	0	0	0	0	0	0	0	1	0	0	0	38.541	0	0	0	1	0	0	0	0	0	0	0	0.49704	2	0	0
7LFVSP6	Dorci	3	F	N	-0.5	S	2	Arriving_dog	1		-1		-1			-1	117.792	16.749	0.142191	0	89.376	11.667	0	0	0	0	0	0	0	1	89.544	0	0	30.084	0	0	0	0.884534	0.115466	0	0	0	0	0.886197	0	0.297735	1.88453	0	0
7LFVSP6	Zerge	2.5	M	N	0.5	D	2	Staying_dog	-1		1		1			1	117.792	18.874	0.160232	18.749	79.793	0.209	0	0	0	0	0	1	0.583	1	38.126	0	0	17	7	24.919	0.189541	0.806658	0.00211286	0	0	0	0.00589377	0.38543	0	0.17186	2.18405	0.251916	0
HFI4GVN	Franci	11.5	F	N	0	F	2	Staying_dog	1		0		-1	1		-1	44.103	6.431	0.145818	0	29.5	6.9	0	0	0	0	2	0	0	0	12.7	0	0	9.833	0	0	0	0.783075	0.18316	0	0	0	0	0.33712	0	0.261016	1.74931	0	0
HFI4GVN	Matyi	7	M	N	0	F	2	Arriving_dog	-1		0		1	-1		1	44.103	1.133	0.0256899	0	20.6	21.067	0	0	0	0	0	1	1.067	0	10.634	0	0	4.2	1	1.067	0	0.479404	0.490272	0	0	0	0.0248313	0.247475	0	0.0977426	1.44908	0.0248313	0
HFI4GVN	Franci	11.5	F	N	0	F	2	Arriving_dog	1		0		-1	1		-1	114.266	15.199	0.133014	0	8.2	90.9	0	0	0	0	0	0	0	0	2.4	0	0	19.632	0	0	0	0.0827723	0.917561	0	0	0	0	0.024226	0	0.198169	1.08311	0	0
HFI4GVN	Matyi	7	M	N	0	F	2	Staying_dog	-1		0		1	-1		1	114.266	0	0	0	88.083	26.183	0	0	0	0	0	0	0	0	9.2	0	0	4.551	3	4.8	0	0.770859	0.229141	0	0	0	0	0.0805139	0	0.0398281	1.77086	0.0420072	0
L6MTKWP	Ginger	6.5	F	N	0.5	D	2	Staying_dog	1					1	-1	1	39.2	1	0.0255102	0	38.2	0	0	0	0	0	0	0	0	0	14.066	0	0	17.1	0	0	0	1	0	0	0	0	0	0.36822	0	0.447644	2	0	0
L6MTKWP	Oberon	8.5	M	N	-0.5	S	2	Arriving_dog	-1					-1	1	-1	39.2	5.099	0.130077	0	4.8	27.567	0	0	0	0	0	0	0	0	0	0	0	4.933	0	0	0	0.140758	0.808393	0	0	0	0	0	0	0.144659	1.08991	0	0
L6MTKWP	Ginger	6.5	F	N	0.5	D	2	Arriving_dog	1					1	-1	1	59.067	2.434	0.0412074	0	56.633	0	0	0	0	0	0	0	0	1	0	0	0	15.099	0	0	0	1	0	0	0	0	0	0	0	0.266611	2	0	0
L6MTKWP	Oberon	8.5	M	N	-0.5	S	2	Staying_dog	-1					-1	1	-1	59.067	1.433	0.0242606	0	57.334	0.3	0	0	0	0	0	0	0	1	21.006	0	0	16.034	1	3.267	0	0.994795	0.00520526	0	0	0	0	0.364472	0	0.278204	1.99479	0.0566853	0
LB4F7GT	Hamu	2	M	N	-0.666667	S	3	Staying_dog	-1	1	-1	-1		-1		-1	36.966	0	0	0	36.966	0	0	0	0	0	0	0	0	0	0	0	0	8.567	0	0	0	1	0	0	0	0	0	0	0	0.231754	2	0	0
LB4F7GT	Tira	2.3	F	N	0.666667	D	3	Arriving_dog	1	-1	1	1		1		1	36.966	0.833	0.0225342	0	36.133	0	0	0	0	0	0	0	0	0	11.167	0	0	5.268	1	0.266	0	1	0	0	0	0	0	0.309053	0	0.145795	2	0.00736169	0
LB4F7GT	Hamu	2	M	N	-0.666667	S	3	Arriving_dog	-1	1	-1	-1		-1		-1	45.367	20.8	0.458483	0	24.467	0	0	0	0	0	0	0	0	0	0	0	0	4.233	0	0	0	0.995929	0	0	0	0	0	0	0	0.172304	1.99186	0	0
LB4F7GT	Tira	2.3	F	N	0.666667	D	3	Staying_dog	1	-1	1	1		1		1	45.367	2.333	0.051425	0	35.367	7.667	0	0	0	0	0	0	0	0	18.934	0	0	8.402	1	4.333	0	0.821839	0.178161	0	0	0	0	0.439978	0	0.195241	1.82184	0.100688	0
JZDIIPJ	Hera	3	F	N	0.125	D	2	Staying_dog	1	1	-1	1	-1	-1	1	0	61.133	33.537	0.548591	0	19.688	0	0	4	9.276	10.745	0	0	0	0	3.337	0	0	1.668	3	17.786	0	0.713437	0	0	0.336136	0.389368	0	0.120923	0	0.0604435	1.42687	0.644514	20.021
JZDIIPJ	Lili	1.5	F	I	-0.125	S	2	Arriving_dog	-1	-1	1	-1	1	1	-1	0	61.133	15.482	0.253251	0	43.443	2.203	0	0	0	0	0	0	0	0	37.338	0	0	0	1	0.867	0	0.951633	0.0482574	0	0	0	0	0.817901	0	0	1.95152	0.0189919	0
JZDIIPJ	Hera	3	F	N	0.125	D	2	Arriving_dog	1	1	-1	1	-1	-1	1	0	109.643	14.848	0.135421	0	91.459	1.568	0	0	0	0	0	0	0	1	50.951	0	0	0	2	36.003	0	0.964808	0.016541	0	0	0	0	0.537486	0	0	1.94616	0.379799	0
JZDIIPJ	Lili	1.5	F	I	-0.125	S	2	Staying_dog	-1	-1	1	-1	1	1	-1	0	109.643	9.209	0.0839908	0	100.434	0	0	0	0	0	0	0	0	0	10.178	0	0	2.002	5	18.785	0	1	0	0	0	0	0	0.10134	0	0.0199335	2	0.187038	0
KNDDT41	Matcha	1.9	F	I	-0.333333	S	4	Staying_dog	-1	1			0	0	-1	-1	79.464	0	0	0	79.464	0	0	0	0	0	0	0	0	0	59.864	0	0	35.432	3	7.267	0	1	0	0	0	0	0	0.753347	0	0.445887	2	0.0914502	0
KNDDT41	Suti	10	F	N	0.2	D	4	Arriving_dog	1	1			1	-1		-1	79.464	17.397	0.218929	0	62.067	0	0	0	0	0	0	0	0	0	57.067	0	0	16.8	0	0	0	1	0	0	0	0	0	0.919442	0	0.270675	2	0	0
KNDDT42	Kifli	9	F	N	-0.666667	S	4	Staying_dog	1	-1		-1	-1	-1		-1	33.164	0	0	0	33.164	0	0	0	0	0	0	0	0	1	19.334	0	0	0.4	0	0	0	1	0	0	0	0	0	0.582982	0	0.0120613	2	0	0
KNDDT42	Frutti	6.5	F	N	0.714286	D	4	Arriving_dog	1	1		1	-1	1	1	1	33.164	1.43	0.043119	0	31.734	0	0	0	0	0	0	0	0	0	26.167	0	0	3.766	0	0	0	1	0	0	0	0	0	0.824573	0	0.118674	2	0	0
IMI2XV6	Cafat	6.5	M	N	0	F	2	Staying_dog	0	1	1	-1		0	0	-1	124.8	0	0	0	123.466	0	0	0	0	0	0	2	1.7	0	18.101	0	0	78.568	1	12.367	0	0.989311	0	0	0	0	0.0136218	0.14504	0	0.629551	1.97862	0.0990946	0
IMI2XV6	Kira	6	F	N	0	F	2	Arriving_dog	0	-1	-1	1		0	0	1	124.8	4.267	0.0341907	0	87.466	29.7	0	0	0	2.967	1	0	0	0	70.134	0	0	23.502	2	11.933	0	0.72566	0.246406	0	0	0.0246157	0	0.581866	0	0.194984	1.69773	0.0990019	2.967
IMI2XV6	Cafat	6.5	M	N	0	F	2	Arriving_dog	0	1	1	-1		0	0	-1	50.433	0	0	0	39.499	10.934	0	0	0	0	0	0	0	3	27.5	0	0	27.6	2	5.067	0	0.783198	0.216802	0	0	0	0	0.545278	0	0.547261	1.7832	0.10047	0
IMI2XV6	Kira	6	F	N	0	F	2	Staying_dog	0	-1	-1	1		0	0	1	50.433	1.266	0.0251026	0	25.467	23.4	0	1	1.134	10.433	1	0	0	2	35.9	0	0	27.933	1	3	0	0.517969	0.475929	0	0.0230643	0.212195	0	0.730165	0	0.568125	1.51187	0.0610165	11.567
PKV7DL	Belly	10	F	N	0.333333	D	2	Staying_dog	-1		1		0	1	0	1	66.934	0	0	0	64.2	1.7	0	0	0	0	0	0	0	0	5.4	0	0	37.567	1	2.267	0	0.959154	0.0253982	0	0	0	0	0.0806765	0	0.561254	1.94371	0.0338692	0
PKV7DL	Boni	4.5	M	N	-0.333333	S	2	Arriving_dog	1		-1		0	-1	0	-1	66.934	18.734	0.279888	0	47.633	0	0	0	0	0	0	0	0	0	0	0	0	17.9	1	1.267	0	0.988237	0	0	0	0	0	0	0	0.371369	1.97647	0.0262863	0
PKV7DL	Belly	10	F	N	0.333333	D	2	Arriving_dog	-1		1		0	1	0	1	87.6	15.966	0.18226	7.233	63.067	0	0	0	0	0	0	0	0	0	0	0	0	19.035	0	0	0.100972	0.880406	0	0	0	0	0	0	0	0.265726	2.06373	0	0
PKV7DL	Boni	4.5	M	N	-0.333333	S	2	Staying_dog	1		-1		0	-1	0	-1	87.6	15.867	0.18113	0	71.733	0	0	0	0	0	0	0	0	0	0	0	0	22.466	3	4.201	0	1	0	0	0	0	0	0	0	0.313189	2	0.0585644	0
58YRJJ1	Skyress	3	M	N	1	D	4	Staying_dog	1	1	1	1	1	1	1	1	39.367	0	0	0	39.367	0	0	0	0	0	0	0	0	0	14.3	0	0	13.367	2	3.867	0	1	0	0	0	0	0	0.363248	0	0.339548	2	0.0982295	0
58YRJJ1	Ace	1	M	I	-1	S	4	Arriving_dog	-1	-1	-1	-1	-1	-1	-1	-1	39.367	4.334	0.110092	0	35.033	0	0	1	0.467	0	0	0	0	0	11.6	0	0	0	1	0.733	0	1	0	0	0.0133303	0	0	0.331116	0	0	2	0.0209231	0.467
58YRJJ1	Skyress	3	M	N	1	D	4	Arriving_dog	1	1	1	1	1	1	1	1	53.9	0	0	0	53.9	0	0	0	0	0	0	0	0	0	0	0	0	46.733	0	0	0	1	0	0	0	0	0	0	0	0.867032	2	0	0
58YRJJ1	Ace	1	M	I	-1	S	4	Staying_dog	-1	-1	-1	-1	-1	-1	-1	-1	53.9	8.334	0.15462	0	45.566	0	0	1	0.7	0	0	0	0	0	10.266	0	0	23.863	2	6.866	0	1	0	0	0.0153623	0	0	0.2253	0	0.523702	2	0.150683	0.7
YQHJ5WA1	Lujzi	5.5	F	N	-0.2	D	5	Staying_dog	-1	1				-1	-1	1	46.7	0	0	0	46.7	0	0	0	0	3.708	0	0	0	0	39.2	0	0	30.075	1	1.25	0	1	0	0	0	0.0794004	0	0.8394	0	0.644004	2	0.0267666	3.708
YQHJ5WA1	Tobi	6	M	N	-0.6	S	5	Arriving_dog	1	-1				-1	-1	-1	46.7	10.5	0.224839	0	36.2	0	0	0	0	0	0	0	0	0	11.792	0	0	17.2	1	1.583	0	1	0	0	0	0	0	0.325746	0	0.475138	2	0.0437293	0
YQHJ5WA1	Lujzi	5.5	F	N	-0.2	D	5	Arriving_dog	-1	1				-1	-1	1	40.583	7.333	0.180691	0	33.25	0	0	0	0	0	0	0	0	0	16.875	0	0	10.042	0	0	0	1	0	0	0	0	0	0.507519	0	0.302015	2	0	0
YQHJ5WA1	Tobi	6	M	N	-0.6	S	5	Staying_dog	1	-1				-1	-1	-1	40.583	0.667	0.0164355	0	39.916	0	0	0	0	0	0	0	0	0	7.958	0	0	0	1	1	0	1	0	0	0	0	0	0.199369	0	0	2	0.0250526	0
YQHJ5WA2	Himes	3.5	M	N	-0.2	S	5	Staying_dog	-1	1				1	-1	-1	44.041	2.542	0.0577189	4.417	35.874	1.208	0	2	1.249	0	0	2	1.375	0	37.416	0	0	10.792	2	10.708	0.106436	0.864455	0.0291091	0	0.0300971	0	0.0331333	0.901612	0	0.260054	2.07733	0.25803	1.249
YQHJ5WA2	Mano	3.5	F	N	0.2	D	5	Arriving_dog	-1	1				1	1	-1	44.041	10.458	0.237461	0	33.583	0	0	0	0	0	1	1	0.417	1	26.292	0	0	2.709	0	0	0	1	0	0	0	0	0.012417	0.782896	0	0.0806658	2	0	0
YQHJ5WA2	Himes	3.5	M	N	-0.2	S	5	Arriving_dog	-1	1				1	-1	-1	40.5	4.459	0.110099	0	34.041	2	0	0	0	0	0	0	0	0	7.291	0	0	27.126	1	1	0	0.944508	0.0554924	0	0	0	0	0.202297	0	0.752643	1.94451	0.0277462	0
YQHJ5WA2	Mano	3.5	F	N	0.2	D	5	Staying_dog	-1	1				1	1	-1	40.5	12.042	0.297333	0	22.792	5.666	0	0	0	0	0	0	0	0	14	0	0	8.126	0	0	0	0.8009	0.1991	0	0	0	0	0.491953	0	0.285544	1.8009	0	0
YQHJ5WA3	Lujzi	5.5	F	N	-0.2	F	5	Staying_dog	-1	1				-1	-1	1	32.875	0	0	0	32.875	0	0	0	0	0	0	0	0	0	27.958	0	0	31.042	0	0	0	1	0	0	0	0	0	0.850433	0	0.944243	2	0	0
YQHJ5WA3	Himes	3.5	M	N	-0.2	F	5	Arriving_dog	-1	1				1	-1	-1	32.875	22.375	0.680608	0	10.5	0	0	0	0	0	0	0	0	0	10.5	0	0	1.208	1	0.583	0	1	0	0	0	0	0	1	0	0.115048	2	0.0555238	0
YQHJ5WA3	Lujzi	5.5	F	N	-0.2	F	5	Arriving_dog	-1	1				-1	-1	1	83.834	21.542	0.25696	0	62.292	0	0	0	0	0	0	0	0	0	22.333	0	0	0.916	0	0	0	1	0	0	0	0	0	0.358521	0	0.0147049	2	0	0
YQHJ5WA3	Himes	3.5	M	N	-0.2	F	5	Staying_dog	-1	1				1	-1	-1	83.834	19.667	0.234595	1.417	61.084	1.666	0	1	2	0	0	0	0	0	29.917	0	0	6.292	3	14.083	0.022083	0.951953	0.0259635	0	0.0311687	0	0	0.466237	0	0.0980566	1.99612	0.219474	2
8YYVKAY	Hugo	9	M	I	-0.166667	S	2	Staying_dog	-1	1			0	0	0	-1	31.3	0	0	0	31.3	0	0	0	0	0	0	0	0	0	9.833	0	0	10.666	0	0	0	1	0	0	0	0	0	0.314153	0	0.340767	2	0	0
8YYVKAY	Janka	2.5	F	I	0.166667	D	2	Arriving_dog	1	-1			0	0	0	1	31.3	3.166	0.10115	0	28.134	0	0	0	0	0	0	0	0	0	0	0	0	19	0	0	0	1	0	0	0	0	0	0	0	0.675339	2	0	0
8YYVKAY	Hugo	9	M	I	-0.166667	S	2	Arriving_dog	-1	1			0	0	0	-1	38.934	0	0	0	38.934	0	0	0	0	0	0	0	0	0	9.4	0	0	1.034	0	0	0	1	0	0	0	0	0	0.241434	0	0.0265578	2	0	0
8YYVKAY	Janka	2.5	F	I	0.166667	D	2	Staying_dog	1	-1			0	0	0	1	38.934	8.7	0.223455	0	30.234	0	0	0	0	0	0	0	0	0	12.768	0	0	10.934	1	5.934	0	1	0	0	0	0	0	0.422306	0	0.361646	2	0.196269	0
[truncated: 13 more columns]

## Sheet: DemoTPT
ID	Dog	Age	Sex	Repro	dognr	Own_age	Own_gender	Breed	Obtain_time	Living together	*Age, Owner's age, Obtain time and dogs living together are in years
117KSQ	Szendi	5.5	F	Neut	2	43	F	Mudi	5.3	5.3
117KSQ	Annabell	5.3	F	Neut	2	43	F	Mudi	5.3
1XCB3R	Basa	6	F	Neut	3	39	F	Mongrel	6	6
1XCB3R	Ráksha	6.5	F	Neut	3	39	F	Mongrel	6.5
2ARUS8	Rezső	2.4	M	Neut	2	31	F	Mongrel	2	2
2ARUS8	Mushu	3	F	Neut	2	31	F	Pug	3
2FB79D	Kuba	3.5	M	Neut	3	48	F	Mongrel	2.5	1
2FB79D	Zsivány	3	F	Intact	3	48	F	Mongrel	1
2IUZFM	Teddy	6	M	Neut	2	54	F	Mongrel	2.9	0.9
2IUZFM	Lizy	2	F	Neut	2	54	F	Border collie	0.9
35F68S	Chuck	4.5	M	Intact	2	47	F	Briard	4.5	3
35F68S	Sam	3	M	Intact	2	47	F	Briard	3
60HATU	Menta	4.75	F	Neut	2	52	F	Labrador retriever	4.5	1.75
60HATU	Bruno	2	M	Intact	2	52	F	Pug	1.75
7F86DD	Bo	1.2	F	Neut	2	64	M	Malinois	1	1
7F86DD	Corti	9.5	F	Neut	2	64	M	Malinois	9
AFRRM9	Babóca	9	F	Neut	5	23	F	Mongrel	9	5
AFRRM9	Zack	5	M	Neut	5	23	F	Husky	5
CM45KB	Volti	4.5	M	Intact	2	56	F	Whippet	4.3	4.3
CM45KB	Elise	6.5	F	Neut	2	56	F	Whippet	6.3
FWVUDJ	Kumisz	10.5	F	Neut	2	41	M	Mudi	10.2	5
FWVUDJ	Lajka	5.5	F	Neut	2	41	M	Mongrel	5
GBWMKD	Windu	6.5	M	Intact	2	40	F	Whippet	6.3	2.5
GBWMKD	Solo	2.75	M	Intact	2	40	F	Hungarian greyhound	2.5
GLBU8B	Marcipán	2.5	M	Neut	2	41	F	Yorkshire terrier	2.25	1.5
GLBU8B	Szánti	2.5	M	Neut	2	41	F	Yorkshire terrier	1.5
H44UUL	Arwen	3	F	Neut	2	29	F	Border collie	2.5	2.5
H44UUL	Mignon	7	F	Neut	2	29	F	Mongrel	6.5
INS9SZ	Lego	10	M	Neut	2	45	F	Golden retriever	10	3
INS9SZ	Nugát	5	F	Neut	2	45	F	Labrador retriever	3
JBRTNT	Fox	6	M	Neut	3	58	M	Cardigan welsh corgi	5.75	5.25
JBRTNT	Aeon	5.75	M	Neut	3	58	M	Shetland sheepdog	5.25
JU8ILG	Prince	5	M	Neut	2	43	F	Mongrel	4	2.5
JU8ILG	Emma	2.5	F	Neut	2	43	F	Mongrel	2.5
K87F86	Múú	5.5	M	Neut	2	33	M	Cane corso	5.3	2.3
K87F86	Jojo	2.5	M	Neut	2	33	M	Mongrel	2.3
KNDDT4	Frutti	5	F	Neut	4	18	F	Shar pei	5	5
KNDDT4	Kifli	8	F	Neut	4	18	F	Shar pei	8
NC6U7Z	Mius	5.6	F	Neut	3	34	F	Border collie	5.3	5.3
NC6U7Z	Jam	12	M	Neut	3	34	F	Border collie	11.75
OLGHGL	Berci	12	M	Neut	2	32	M	Mongrel	11	3.5
OLGHGL	Winston	4	M	Neut	2	32	M	Chihuahua	3.5
PG87JG	Figaro	3	M	Neut	2	43	F	Foxterrier, Sima szőrű	2.5	2.5
PG87JG	Fofó	5.5	M	Neut	2	43	F	Mongrel	5
PKV7DL	Belly	10	F	Neut	2	33	F	Mongrel	9.5	2.5
PKV7DL	Boni	4.5	M	Neut	2	33	F	Mongrel	2.5
R9W0MW	Morzsi	4	M	Neut	2	60	F	Mongrel	3.6	2.75
R9W0MW	Hermész	3	M	Neut	2	60	F	Husky	2.75
RXLCAM	Haribó	7.5	M	Neut	3	39	F	Mongrel	7.2	2
RXLCAM	Barack	2.25	F	Neut	3	39	F	Border collie	2
UF88VD	Elza	5	F	Intact	4	38	F	Malinois	4.75	2.75
UF88VD	Micu	3	F	Intact	4	38	F	Mudi	2.75
WCFXUP1	Remi	13	F	Neut	4	52	M	Mudi	13	11
WCFXUP1	Csicsi	11	F	Intact	4	52	M	Mudi	11
WCFXUP2	Jóság	13.8	F	Intact	4	52	M	Mudi	13.8	2.7
WCFXUP2	Csoda	2.7	F	Intact	4	52	M	Mudi	2.7
X3TJZS	Tóbi	3	M	Neut	3	40	F	Mongrel	2.5	2.5
X3TJZS	Pilla	4	M	Intact	3	40	F	Mongrel	4
X8B432	Tesla	9.75	M	Neut	2	38	F	Mongrel	8.5	4
X8B432	Torda	4.75	F	Neut	2	38	F	Mongrel	4
YMP3XH	Artur	10.5	M	Neut	2	42	F	Mongrel	10	5.5
YMP3XH	Amy	5.75	F	Neut	2	42	F	Mongrel	5.5
ZBV41L	Aszú	11	M	Neut	5	43	F	Mongrel	8	4.5
ZBV41L	Rómeó	4.5	M	Neut	5	43	F	Mongrel	4.5

## Sheet: DemoGreeting
ID	Dog	Age	Sex	Repro	dognr	Own_age	Own_gender	Breed	Obtain_time	Living_together	*Age, Owner's age, Obtain time and dogs living together are in years
58YRJJ1	Skyress	3	M	N	4	44	F	Australian Shepherd	3	2
58YRJJ1	Ace	1	M	I	4	44	F	Collie	2
7LFVSP6	Dorci	3	F	N	2	57	F	Mongrel	2	1.5
7LFVSP6	Zerge	2.5	M	N	2	57	F	Mongrel	1.5
8YYVKAY	Hugo	9	M	I	2	37	F	American Staffordshire Terrier	7	2.5
8YYVKAY	Janka	2.5	F	I	2	37	F	Chinese Crested Dog	2.5
D18MPR	Bogyo	11.5	F	N	2	64	M	Mongrel	12	7.75
D18MPR	Borni	7	M	N	2	64	M	Mongrel	7.75
F7S38D	Ginny	2	F	N	2	36	F	Mongrel	2	2
F7S38D	Polli	6	F	N	2	36	F	Mongrel	6.75
GKX6V4	Szaten	6.5	F	N	2	39	F	Mongrel	3	2.5
GKX6V4	Cipi	11.75	F	N	2	39	F	Mongrel	2.5
HFI4GVN	Franci	11.5	F	N	2	41	F	Mongrel	8	5
HFI4GVN	Matyi	7	M	N	2	41	F	Mongrel	5
IMI2XV6	Cafat	6.5	M	N	2	31	F	Mudi	6.5	6
IMI2XV6	Kira	6	F	N	2	31	F	Mudi	6
JZDIIPJ	Hera	3	F	N	2	19	F	Mongrel	2.5	1
JZDIIPJ	Lili	1.5	F	I	2	19	F	German Shepherd Dog	1
KNDDT41	Matcha	1.9	F	I	4	19	F	Bouvier des Flandres	1	1
KNDDT41	Suti	10	F	N	4	19	F	Shar pei	9
KNDDT42	Kifli	9	F	N	4	19	F	Shar pei	8	5
KNDDT42	Frutti	6.5	F	N	4	19	F	Shar pei	5
L6MTKWP	Ginger	6.5	F	N	2	45	F	Jack Russel terrier	6	6
L6MTKWP	Oberon	8.5	M	N	2	45	F	Whippet	8
LB4F7GT	Hamu	2	M	N	3	54	F	Border collie	1.9	1.9
LB4F7GT	Tira	2.3	F	N	3	54	F	Border collie	2.1
PKV7DL	Belly	11	F	N	2	34	F	Mongrel	10.5	3.5
PKV7DL	Boni	5.5	M	N	2	34	F	Mongrel	3.5
RXLCAM	Szeder	4.75	F	N	3	39	F	Border collie	4.25	2
RXLCAM	Barack	2.25	F	N	3	39	F	Border collie	2
YQHJ5WA1	Lujzi	5.5	F	N	5	38	F	Mongrel	4.5	4
YQHJ5WA1	Tobi	6	M	N	5	38	F	Mongrel	4
YQHJ5WA2	Himes	3.5	M	N	5	48	F	Mongrel	1.25	0.5
YQHJ5WA2	Mano	3.5	F	N	5	48	F	Mongrel	0.5
YQHJ5WA3	Lujzi	5.5	F	N	5	38	F	Mongrel	4.5	1.25
YQHJ5WA3	Himes	3.5	M	N	5	48	F	Mongrel	1.25
